# Supplementary material for: Lathyrus sativus transcriptome resistance response to Ascochyta lathyri investigated by deepSuperSAGE analysis
Source: Front Plant Sci. 2015 Mar 20;6:178. doi: 10.3389/fpls.2015.00178 (PMC4367168; doi:10.3389/fpls.2015.00178)
Supplement: Supplementary file 1 [file DataSheet1.XLSX]

## Sheet: Folha1
Supplementary file 1: UniTags differentially expressed in Lathyrus sativus BGE015746 after inoculation with Ascochyta lathyri. TPM; tags per million.
UniTag	Contig hit	Plant databases				Fungal databases				BGE015746 Inoculated (counts)	BGE015746 control (counts)	BGE015746 Inoculated (TPM)	BGE015746 control (TPM)	log2 fold change (inoculated / control)	p-value
		BLAST hit	species	e-value	bit score	BLAST hit	% identity	e-value	bit score
minusa1	a1;11369	gi|358346026|ref|XP_003637074,1| Cell wall-associated hydrolase, partial	[Medicago truncatula]	4e-168	315	no BLAST hit	-	-	-	1	11	4.8617	56.7136	-3.54417	0.00245051
minusa10013	a10013;193	gi|357508275|ref|XP_003624426,1| hypothetical protein MTR_7g083080	[Medicago truncatula]	0	557	no BLAST hit	-	-	-	6	0	29.17	0	9.18834	0.0191335
minusa10053	a10053;161	gi|356576716|ref|XP_003556476,1| PREDICTED: uncharacterized protein LOC100811471 isoform 1	[Glycine max]	0	1355	tr|K2R8A6|K2R8A6_MACPH Zinc finger SWIMno BLAST hittype protein OS=Macrophomina phaseolina (strain MS6) GN=MPH_13859 PE=4 SV=1	26.05	3e-32	143	5	0	24.3083	0	8.92531	0.0371754
a100863	a100863;46	gi|356573319|ref|XP_003554809,1| PREDICTED: polyribonucleotide nucleotidyltransferase-like	[Glycine max]	4e-06	49.7	no BLAST hit	-	-	-	7	1	34.0316	5.1558	2.72261	0.0480816
minusa10131	a10131;198	gi|357448621|ref|XP_003594586,1| Alpha-glucosidase, partial	[Medicago truncatula]	0	1453	sp|Q0CMA7|AGDC_ASPTN Probable alpha/betano BLAST hitglucosidase agdC OS=Aspergillus terreus (strain NIH 2624 / FGSC A1156) GN=agdC PE=3 SV=1	39.22	2e-165	580	7	0	34.0316	0	9.41073	0.00984762
minusa102181	a102181;54	gi|357451937|ref|XP_003596245,1| Receptor-like protein kinase	[Medicago truncatula]	4e-10	58.2	no BLAST hit	-	-	-	7	1	34.0316	5.1558	2.72261	0.0480816
a102197	a102197;57	gi|217070130|gb|ACJ83425,1| unknown	[Medicago truncatula]	0.0007	42.4	no BLAST hit	-	-	-	0	8	0	41.2463	-9.68812	0.00298731
minusa1039	a1039;529	gi|357512435|ref|XP_003626506,1| Violaxanthin de-epoxidase	[Medicago truncatula]	0	767	no BLAST hit	-	-	-	12	0	58.3399	0	10.1883	0.000355647
minusa1042	a1042;252	gi|357443151|ref|XP_003591853,1| hypothetical protein MTR_1g093980	[Medicago truncatula]	7e-25	102	no BLAST hit	-	-	-	9	0	43.755	0	9.7733	0.00260859
a1044	a1044;515	gi|356523657|ref|XP_003530453,1| PREDICTED: luminal-binding protein 5	[Glycine max]	0	1247	sp|P78695|GRP78_NEUCR 78 kDa glucoseno BLAST hitregulated protein homolog OS=Neurospora crassa (strain ATCC 24698 / 74no BLAST hitOR23no BLAST hit1A / CBS 708.71 / DSM 1257 / FGSC 987) GN=grp78 PE=3 SV=3	68.57	0	809	9	2	43.755	10.3116	2.08518	0.0490615
a10471	a10471;125	gi|357475705|ref|XP_003608138,1| Heterogeneous nuclear ribonucleoprotein A3-like protein	[Medicago truncatula]	0	583	sp|O94432|YHKF_SCHPO Uncharacterized RNAno BLAST hitbinding protein C660.15 OS=Schizosaccharomyces pombe (strain 972 / ATCC 24843) GN=SPBC660.15 PE=4 SV=1	27.88	2e-17	88.6	3	13	14.585	67.0252	-2.20022	0.0090378
a10578	a10578;232	gi|357473493|ref|XP_003607031,1| Enhanced disease susceptibility	[Medicago truncatula]	0	837	no BLAST hit	-	-	-	11	0	53.4783	0	10.0628	0.000691006
minusa10607	a10607;232	gi|358347090|ref|XP_003637595,1| Sister chromatid cohesion protein PDS5-like protein	[Medicago truncatula]	7e-113	357	no BLAST hit	-	-	-	5	0	24.3083	0	8.92531	0.0371754
minusa10700	a10700;209	gi|356518903|ref|XP_003528116,1| PREDICTED: DUF21 domain-containing protein At1g47330-like	[Glycine max]	0	829	sp|Q9USJ3|YJ23_SCHPO Uncharacterized protein C4B3.03c OS=Schizosaccharomyces pombe (strain 972 / ATCC 24843) GN=SPCC4B3.03c PE=1 SV=1	37.66	7e-48	190	14	3	68.0633	15.4673	2.13765	0.0107658
a10734	a10734;269	gi|357519331|ref|XP_003629954,1| Magnesium transporter MRS2	[Medicago truncatula]	0	685	sp|Q6C8H7|LPE10_YARLI Mitochondrial inner membrane magnesium transporter LPE10 OS=Yarrowia lipolytica (strain CLIB 122 / E 150) GN=LPE10 PE=3 SV=1	26.09	5e-23	106	9	2	43.755	10.3116	2.08518	0.0490615
minusa10736	a10736;159	gi|357520779|ref|XP_003630678,1| hypothetical protein MTR_8g102160	[Medicago truncatula]	0	2380	no BLAST hit	-	-	-	2	19	9.7233	97.9599	-3.33267	7.03321e-05
minusa10771	a10771;192	gi|357521699|ref|XP_003631138,1| Potassium transporter	[Medicago truncatula]	0	1350	sp|P50505|HAK1_SCHOC High affinity potassium transporter OS=Schwanniomyces occidentalis GN=HAK1 PE=3 SV=2	28.18	8e-79	292	1	8	4.8617	41.2463	-3.08474	0.0168249
a10848	a10848;235	gi|388503412|gb|AFK39772,1| unknown	[Medicago truncatula]	2e-167	471	sp|P0CD92|AQY1_YEASX Aquaporinno BLAST hit1 OS=Saccharomyces cerevisiae GN=AQY1 PE=2 SV=1	32.43	3e-17	86.7	2	10	9.7233	51.5578	-2.40667	0.0169885
a1089	a1089;851	gi|357468177|ref|XP_003604373,1| hypothetical protein MTR_4g010140	[Medicago truncatula]	0	518	no BLAST hit	-	-	-	9	38	43.755	195.92	-2.16274	6.08523e-06
a11083	a11083;241	gi|357492449|ref|XP_003616513,1| Folylpolyglutamate synthase	[Medicago truncatula]	6e-47	166	no BLAST hit	-	-	-	9	0	43.755	0	9.7733	0.00260859
minusa11096	a11096;211	gi|356515042|ref|XP_003526210,1| PREDICTED: CHD3-type chromatin-remodeling factor PICKLE-like	[Glycine max]	2e-18	60.5	no BLAST hit	-	-	-	0	8	0	41.2463	-9.68812	0.00298731
a11129	a11129;327	gi|357436871|ref|XP_003588711,1| hypothetical protein MTR_1g011800	[Medicago truncatula]	8e-133	382	no BLAST hit	-	-	-	10	2	48.6166	10.3116	2.23719	0.0293811
minusa11212	a11212;225	gi|357488299|ref|XP_003614437,1| Receptor-like protein kinase	[Medicago truncatula]	0	1157	no BLAST hit	-	-	-	9	0	43.755	0	9.7733	0.00260859
minusa11244	a11244;194	gi|357481835|ref|XP_003611203,1| 1-aminocyclopropane-1-carboxylate synthase	[Medicago truncatula]	0	818	sp|Q10334|ALAT_SCHPO Putative alanine aminotransferase OS=Schizosaccharomyces pombe (strain 972 / ATCC 24843) GN=SPBC582.08 PE=3 SV=1	21.4	1e-09	62.8	7	0	34.0316	0	9.41073	0.00984762
a11253	a11253;96	gi|356564683|ref|XP_003550579,1| PREDICTED: ABC transporter B family member 4-like	[Glycine max]	0	714	sp|P36619|PMD1_SCHPO Leptomycin B resistance protein pmd1 OS=Schizosaccharomyces pombe (strain 972 / ATCC 24843) GN=pmd1 PE=3 SV=2	41.94	3e-88	324	5	0	24.3083	0	8.92531	0.0371754
minusa112790	a112790;39	gi|356545474|ref|XP_003541167,1| PREDICTED: uncharacterized protein LOC100779750	[Glycine max]	4e-44	161	no BLAST hit	-	-	-	6	0	29.17	0	9.18834	0.0191335
a113180	a113180;38	gi|357501319|ref|XP_003620948,1| Protein OSB3	[Medicago truncatula]	5e-168	488	no BLAST hit	-	-	-	0	5	0	25.7789	-9.01005	0.0261335
a11358	a11358;251	gi|356565878|ref|XP_003551163,1| PREDICTED: WD repeat-containing protein 61-like isoform 1	[Glycine max]	0	612	sp|Q00808|HETE1_PODAS Vegetative incompatibility protein HETno BLAST hitEno BLAST hit1 OS=Podospora anserina GN=HETno BLAST hitE1 PE=4 SV=1	32.71	1e-36	150	4	17	19.4466	87.6483	-2.1722	0.00281531
a11452	a11452;243	gi|357466275|ref|XP_003603422,1| hypothetical protein MTR_3g107550	[Medicago truncatula]	9e-139	397	no BLAST hit	-	-	-	9	2	43.755	10.3116	2.08518	0.0490615
minusa11488	a11488;228	gi|357471663|ref|XP_003606116,1| hypothetical protein MTR_4g053290	[Medicago truncatula]	8e-85	253	no BLAST hit	-	-	-	9	2	43.755	10.3116	2.08518	0.0490615
minusa11514	a11514;297	gi|388520855|gb|AFK48489,1| unknown	[Medicago truncatula]	0	560	sp|Q01373|FOX2_NEUCR Peroxisomal hydrataseno BLAST hitdehydrogenaseno BLAST hitepimerase OS=Neurospora crassa (strain ATCC 24698 / 74no BLAST hitOR23no BLAST hit1A / CBS 708.71 / DSM 1257 / FGSC 987) GN=foxno BLAST hit2 PE=1 SV=1	42.65	2e-50	197	0	6	0	30.9347	-9.27308	0.0126831
minusa11553	a11553;173	gi|357441225|ref|XP_003590890,1| F-box protein PP2-B1	[Medicago truncatula]	3e-129	377	tr|F4NXJ5|F4NXJ5_BATDJ Putative uncharacterized protein OS=Batrachochytrium dendrobatidis (strain JAM81 / FGSC 10211) GN=BATDEDRAFT_86597 PE=4 SV=1	38.46	1e-06	57.4	0	7	0	36.0905	-9.49547	0.00615535
a11559	a11559;122	gi|356563107|ref|XP_003549807,1| PREDICTED: transcription initiation factor TFIID subunit 2-like isoform 2	[Glycine max]	0	1160	sp|P87121|TAF2_SCHPO Transcription initiation factor TFIID subunit 2 OS=Schizosaccharomyces pombe (strain 972 / ATCC 24843) GN=taf2 PE=3 SV=3	27.14	5e-52	189	9	1	43.755	5.1558	3.08518	0.0152686
a11563	a11563;227	gi|357491191|ref|XP_003615883,1| Exocyst complex component	[Medicago truncatula]	0	547	sp|Q6CK11|EXO70_KLULA Exocyst complex protein EXO70 OS=Kluyveromyces lactis (strain ATCC 8585 / CBS 2359 / DSM 70799 / NBRC 1267 / NRRL Yno BLAST hit1140 / WM37) GN=EXO70 PE=3 SV=1	28.39	6e-11	65.5	0	12	0	61.8694	-10.2731	0.000165726
minusa11611	a11611;240	gi|357475385|ref|XP_003607978,1| hypothetical protein MTR_4g086170	[Medicago truncatula]	0	514	no BLAST hit	-	-	-	0	7	0	36.0905	-9.49547	0.00615535
minusa11646	a11646;144	gi|357454387|ref|XP_003597474,1| Pre-mRNA-splicing factor ATP-dependent RNA helicase PRP16	[Medicago truncatula]	0	2171	sp|Q9P774|PRP16_SCHPO Preno BLAST hitmRNAno BLAST hitsplicing factor ATPno BLAST hitdependent RNA helicase prp16 OS=Schizosaccharomyces pombe (strain 972 / ATCC 24843) GN=prp16 PE=3 SV=2	52.95	0	869	10	0	48.6166	0	9.92531	0.00134259
a116822	a116822;57	gi|34761724|gb|AAQ82035,1| gag/pol polyprotein	[Pisum sativum]	1e-15	75.1	no BLAST hit	-	-	-	0	5	0	25.7789	-9.01005	0.0261335
minusa11774	a11774;196	gi|356535705|ref|XP_003536384,1| PREDICTED: uncharacterized protein LOC100788598	[Glycine max]	0	863	sp|P48353|HLJ1_YEAST Protein HLJ1 OS=Saccharomyces cerevisiae (strain ATCC 204508 / S288c) GN=HLJ1 PE=1 SV=1	45	3e-09	61.2	8	1	38.8933	5.1558	2.91526	0.0272064
a11848	a11848;276	gi|356500399|ref|XP_003519019,1| PREDICTED: N(6)-adenine-specific DNA methyltransferase 2-like	[Glycine max]	9e-135	388	sp|P53200|AML1_YEAST N(6)no BLAST hitadenineno BLAST hitspecific DNA methyltransferaseno BLAST hitlike 1 OS=Saccharomyces cerevisiae (strain ATCC 204508 / S288c) GN=AML1 PE=1 SV=2	33.48	6e-26	115	7	0	34.0316	0	9.41073	0.00984762
minusa11935	a11935;235	gi|388496972|gb|AFK36552,1| unknown	[Medicago truncatula]	9e-05	41.2	no BLAST hit	-	-	-	3	15	14.585	77.3367	-2.40667	0.00296498
a11957	a11957;197	gi|356517280|ref|XP_003527316,1| PREDICTED: U-box domain-containing protein 43-like	[Glycine max]	0	1401	sp|Q6CX49|VAC8_KLULA Vacuolar protein 8 OS=Kluyveromyces lactis (strain ATCC 8585 / CBS 2359 / DSM 70799 / NBRC 1267 / NRRL Yno BLAST hit1140 / WM37) GN=VAC8 PE=3 SV=3	26.09	1e-10	66.2	6	0	29.17	0	9.18834	0.0191335
a11961	a11961;314	gi|357443113|ref|XP_003591834,1| Coiled-coil domain-containing protein	[Medicago truncatula]	0	578	sp|O60141|CWC16_SCHPO Protein saf4 OS=Schizosaccharomyces pombe (strain 972 / ATCC 24843) GN=saf4 PE=3 SV=2	33.33	1e-30	130	7	1	34.0316	5.1558	2.72261	0.0480816
minusa12088	a12088;223	gi|357459125|ref|XP_003599843,1| hypothetical protein MTR_3g047890	[Medicago truncatula]	0	864	sp|O59790|ARK1_SCHPO Serine/threonineno BLAST hitprotein kinase ark1 OS=Schizosaccharomyces pombe (strain 972 / ATCC 24843) GN=ark1 PE=1 SV=2	31.78	5e-20	97.1	10	2	48.6166	10.3116	2.23719	0.0293811
minusa12119	a12119;244	gi|357493449|ref|XP_003617013,1| Tousled-like kinase	[Medicago truncatula]	0	1128	sp|P50528|PLO1_SCHPO Serine/threonineno BLAST hitprotein kinase plo1 OS=Schizosaccharomyces pombe (strain 972 / ATCC 24843) GN=plo1 PE=1 SV=1	33.96	8e-31	133	18	1	87.5099	5.1558	4.08518	6.75681e-05
minusa12120	a12120;178	gi|356572268|ref|XP_003554291,1| PREDICTED: dolichyl-diphosphooligosaccharide--protein glycosyltransferase subunit 2-like	[Glycine max]	0	1096	tr|G0RNF5|G0RNF5_HYPJQ Predicted protein OS=Hypocrea jecorina (strain QM6a) GN=TRIREDRAFT_64600 PE=4 SV=1	30.17	1e-10	71.6	13	3	63.2016	15.4673	2.03074	0.017671
minusa12151	a12151;248	gi|388520789|gb|AFK48456,1| unknown	[Lotus japonicus]	0	815	sp|P36629|U2AF2_SCHPO Splicing factor U2AF 59 kDa subunit OS=Schizosaccharomyces pombe (strain 972 / ATCC 24843) GN=prp2 PE=1 SV=1	24.15	9e-25	112	11	1	53.4783	5.1558	3.37469	0.00471531
minusa1220	a1220;279	gi|356539512|ref|XP_003538242,1| PREDICTED: uncharacterized protein LOC100809493 isoform 1	[Glycine max]	5e-09	56.2	no BLAST hit	-	-	-	6	0	29.17	0	9.18834	0.0191335
minusa12200	a12200;139	gi|7008011|dbj|BAA90878,1| PsAD2	[Pisum sativum]	2e-24	97.4	no BLAST hit	-	-	-	9	1	43.755	5.1558	3.08518	0.0152686
minusa12216	a12216;198	gi|356512693|ref|XP_003525051,1| PREDICTED: uncharacterized protein LOC100792892	[Glycine max]	0	927	no BLAST hit	-	-	-	9	2	43.755	10.3116	2.08518	0.0490615
a12268	a12268;177	gi|356513253|ref|XP_003525328,1| PREDICTED: uncharacterized protein LOC100527801	[Glycine max]	6e-33	117	no BLAST hit	-	-	-	5	0	24.3083	0	8.92531	0.0371754
minusa12334	a12334;190	gi|217072154|gb|ACJ84437,1| unknown	[Medicago truncatula]	3e-118	345	no BLAST hit	-	-	-	5	0	24.3083	0	8.92531	0.0371754
minusa12366	a12366;233	gi|10673973|gb|AAF89745,3|AF171230_1 phosphatidic acid phosphatase beta	[Vigna unguiculata]	0	570	sp|Q9UUA6|DPP1_SCHPO Probable diacylglycerol pyrophosphate phosphatase 1 OS=Schizosaccharomyces pombe (strain 972 / ATCC 24843) GN=dpp1 PE=3 SV=1	39.26	1e-27	121	8	0	38.8933	0	9.60338	0.00506838
minusa12399	a12399;230	gi|357511945|ref|XP_003626261,1| Acyl-CoA-binding domain-containing protein	[Medicago truncatula]	0	1232	sp|P87061|TEA1_SCHPO Tip elongation aberrant protein 1 OS=Schizosaccharomyces pombe (strain 972 / ATCC 24843) GN=tea1 PE=1 SV=1	27.31	1e-20	99	9	2	43.755	10.3116	2.08518	0.0490615
a124260	a124260;32	gi|4586570|dbj|BAA76417,1| chalcone reductase	[Cicer arietinum]	1e-40	132	no BLAST hit	-	-	-	8	0	38.8933	0	9.60338	0.00506838
minusa12432	a12432;201	gi|357489723|ref|XP_003615149,1| F-box protein FBW2	[Medicago truncatula]	4e-180	509	tr|G2QWV1|G2QWV1_THITE Putative uncharacterized protein OS=Thielavia terrestris (strain ATCC 38088 / NRRL 8126) GN=THITE_2107996 PE=4 SV=1	29.38	1e-06	57.4	20	3	97.2332	15.4673	2.65222	0.00046938
minusa12450	a12450;218	gi|356533109|ref|XP_003535110,1| PREDICTED: probable protein kinase At2g41970-like	[Glycine max]	0	624	sp|O59790|ARK1_SCHPO Serine/threonineno BLAST hitprotein kinase ark1 OS=Schizosaccharomyces pombe (strain 972 / ATCC 24843) GN=ark1 PE=1 SV=2	28.4	6e-17	86.3	2	10	9.7233	51.5578	-2.40667	0.0169885
a12477	a12477;273	gi|356566265|ref|XP_003551354,1| PREDICTED: uncharacterized protein ycf20-like	[Glycine max]	1e-86	260	no BLAST hit	-	-	-	18	4	87.5099	20.6231	2.08518	0.00405113
a12559	a12559;280	gi|357484067|ref|XP_003612320,1| Protein GRIP	[Medicago truncatula]	3e-45	122	no BLAST hit	-	-	-	2	15	9.7233	77.3367	-2.99163	0.000857426
a12602	a12602;128	gi|357514399|ref|XP_003627488,1| hypothetical protein MTR_8g023650	[Medicago truncatula]	0	582	no BLAST hit	-	-	-	5	0	24.3083	0	8.92531	0.0371754
minusa12608	a12608;135	gi|356522676|ref|XP_003529972,1| PREDICTED: phospholipase D beta 1-like	[Glycine max]	0	1575	sp|Q09706|PLD1_SCHPO Phospholipase D1 OS=Schizosaccharomyces pombe (strain 972 / ATCC 24843) GN=pld1 PE=1 SV=1	25.59	5e-32	137	11	2	53.4783	10.3116	2.37469	0.0174103
a12624	a12624;160	gi|388521529|gb|AFK48826,1| unknown	[Medicago truncatula]	0	676	no BLAST hit	-	-	-	1	8	4.8617	41.2463	-3.08474	0.0168249
a12634	a12634;160	gi|357509785|ref|XP_003625181,1| hypothetical protein MTR_7g092340	[Medicago truncatula]	2e-21	90.1	no BLAST hit	-	-	-	0	8	0	41.2463	-9.68812	0.00298731
minusa126720	a126720;33	gi|255538122|ref|XP_002510126,1| GAST1 protein precursor, putative	[Ricinus communis]	1e-05	42.4	no BLAST hit	-	-	-	2	9	9.7233	46.402	-2.25467	0.0300342
minusa12839	a12839;221	gi|357476491|ref|XP_003608531,1| Pentatricopeptide repeat-containing protein	[Medicago truncatula]	0	1383	sp|Q6CHP9|CCM1_YARLI Mitochondrial group I intron splicing factor CCM1 OS=Yarrowia lipolytica (strain CLIB 122 / E 150) GN=CCM1 PE=3 SV=1	22.95	9e-09	60.1	8	1	38.8933	5.1558	2.91526	0.0272064
a128508	a128508;26	gi|356495793|ref|XP_003516757,1| PREDICTED: uncharacterized protein LOC100811562	[Glycine max]	3e-157	464	no BLAST hit	-	-	-	0	5	0	25.7789	-9.01005	0.0261335
minusa12901	a12901;208	gi|356515180|ref|XP_003526279,1| PREDICTED: cellulose synthase A catalytic subunit 8 [UDP-forming]-like	[Glycine max]	3e-173	511	no BLAST hit	-	-	-	8	1	38.8933	5.1558	2.91526	0.0272064
minusa12908	a12908;97	gi|357456837|ref|XP_003598699,1| Serine/threonine protein kinase	[Medicago truncatula]	0	1235	sp|P25390|SSK22_YEAST Serine/threonineno BLAST hitprotein kinase SSK22 OS=Saccharomyces cerevisiae (strain ATCC 204508 / S288c) GN=SSK22 PE=1 SV=2	27.34	3e-16	84.7	0	5	0	25.7789	-9.01005	0.0261335
a12973	a12973;223	gi|357439361|ref|XP_003589957,1| Casein kinase I isoform delta-like protein	[Medicago truncatula]	3e-161	467	sp|P40235|HHP1_SCHPO Casein kinase I homolog hhp1 OS=Schizosaccharomyces pombe (strain 972 / ATCC 24843) GN=hhp1 PE=2 SV=1	57.89	3e-33	140	19	4	92.3716	20.6231	2.16319	0.00247507
minusa12976	a12976;247	gi|224065635|ref|XP_002301895,1| predicted protein	[Populus trichocarpa]	3e-06	54.7	no BLAST hit	-	-	-	9	2	43.755	10.3116	2.08518	0.0490615
minusa13015	a13015;197	gi|357484513|ref|XP_003612544,1| RING finger protein	[Medicago truncatula]	0	961	sp|P87119|MU145_SCHPO RING finger protein mug145 OS=Schizosaccharomyces pombe (strain 972 / ATCC 24843) GN=mug145 PE=1 SV=1	47.06	7e-09	60.1	9	2	43.755	10.3116	2.08518	0.0490615
a13186	a13186;99	gi|357502125|ref|XP_003621351,1| Phosphatidylinositol-3,4,5-trisphosphate 3-phosphatase and dual-specificity protein phosphatase PTEN	[Medicago truncatula]	0	784	sp|O94526|PTEN_SCHPO Phosphatidylinositol 3,4,5no BLAST hittrisphosphate 3no BLAST hitphosphatase ptn1 OS=Schizosaccharomyces pombe (strain 972 / ATCC 24843) GN=ptn1 PE=4 SV=1	36.17	2e-24	112	10	2	48.6166	10.3116	2.23719	0.0293811
minusa13213	a13213;162	gi|388490558|gb|AFK33345,1| unknown	[Medicago truncatula]	5e-103	310	no BLAST hit	-	-	-	5	0	24.3083	0	8.92531	0.0371754
a13236	a13236;164	gi|357514119|ref|XP_003627348,1| Protein FAM48A	[Medicago truncatula]	0	569	no BLAST hit	-	-	-	9	2	43.755	10.3116	2.08518	0.0490615
minusa1326	a1326;611	gi|357452267|ref|XP_003596410,1| 14-3-3-like protein GF14	[Medicago truncatula]	4e-177	497	sp|O42766|1433_CANAL 14no BLAST hit3no BLAST hit3 protein homolog OS=Candida albicans (strain SC5314 / ATCC MYAno BLAST hit2876) GN=BMH1 PE=1 SV=2	67.72	8e-95	344	2	9	9.7233	46.402	-2.25467	0.0300342
minusa1329	a1329;527	gi|357475211|ref|XP_003607891,1| hypothetical protein MTR_4g084120	[Medicago truncatula]	2e-121	348	sp|O14155|YE72_SCHPO UPF0047 protein C4A8.02c OS=Schizosaccharomyces pombe (strain 972 / ATCC 24843) GN=SPAC4A8.02c PE=3 SV=1	50	5e-33	138	7	1	34.0316	5.1558	2.72261	0.0480816
a13313	a13313;177	gi|357516845|ref|XP_003628711,1| BHLH transcription factor	[Medicago truncatula]	0	694	no BLAST hit	-	-	-	10	1	48.6166	5.1558	3.23719	0.00851004
a133393	a133393;42	gi|357517113|ref|XP_003628845,1| hypothetical protein MTR_8g067590	[Medicago truncatula]	3e-80	240	no BLAST hit	-	-	-	1	7	4.8617	36.0905	-2.8921	0.0314996
minusa13359	a13359;183	gi|356541260|ref|XP_003539097,1| PREDICTED: uncharacterized protein LOC100807544	[Glycine max]	1e-80	251	no BLAST hit	-	-	-	5	0	24.3083	0	8.92531	0.0371754
minusa13385	a13385;173	gi|357515193|ref|XP_003627885,1| U-box domain-containing protein	[Medicago truncatula]	0	530	no BLAST hit	-	-	-	1	7	4.8617	36.0905	-2.8921	0.0314996
minusa134131	a134131;19	gi|357474061|ref|XP_003607315,1| Glucan endo-1,3-beta-glucosidase	[Medicago truncatula]	2e-05	45.8	no BLAST hit	-	-	-	10	2	48.6166	10.3116	2.23719	0.0293811
a13418	a13418;153	gi|357442615|ref|XP_003591585,1| U3 small nucleolar RNA-associated protein-like protein	[Medicago truncatula]	0	887	sp|O94365|UTP15_SCHPO U3 small nucleolar RNAno BLAST hitassociated protein 15 OS=Schizosaccharomyces pombe (strain 972 / ATCC 24843) GN=utp15 PE=3 SV=1	35.28	5e-49	193	1	7	4.8617	36.0905	-2.8921	0.0314996
a13425	a13425;264	gi|357474249|ref|XP_003607409,1| E3 ubiquitin-protein ligase synoviolin	[Medicago truncatula]	0	875	sp|O74757|HRD1_SCHPO ERADno BLAST hitassociated E3 ubiquitinno BLAST hitprotein ligase hrd1 OS=Schizosaccharomyces pombe (strain 972 / ATCC 24843) GN=hrd1 PE=1 SV=1	30.36	6e-43	172	8	1	38.8933	5.1558	2.91526	0.0272064
minusa13511	a13511;186	gi|289540935|gb|ADD09606,1| kinesin-related protein	[Trifolium repens]	0	1602	sp|O43093|KINH_SYNRA Kinesin heavy chain OS=Syncephalastrum racemosum PE=2 SV=1	30.76	4e-64	244	14	2	68.0633	10.3116	2.72261	0.00344279
minusa135145	a135145;24	gi|357503569|ref|XP_003622073,1| Ribosomal protein L15	[Medicago truncatula]	0	1068	no BLAST hit	-	-	-	5	0	24.3083	0	8.92531	0.0371754
a13527	a13527;154	gi|357513635|ref|XP_003627106,1| hypothetical protein MTR_8g017180	[Medicago truncatula]	1e-108	322	no BLAST hit	-	-	-	6	0	29.17	0	9.18834	0.0191335
minusa13574	a13574;189	gi|356513255|ref|XP_003525329,1| PREDICTED: glutamine-dependent NAD(+) synthetase-like	[Glycine max]	1e-104	322	sp|O74940|NADE_SCHPO Putative glutamineno BLAST hitdependent NAD(+) synthetase OS=Schizosaccharomyces pombe (strain 972 / ATCC 24843) GN=SPCC553.02 PE=3 SV=1	65.65	2e-45	179	7	0	34.0316	0	9.41073	0.00984762
a13676	a13676;197	gi|357478297|ref|XP_003609434,1| Synaptotagmin-1	[Medicago truncatula]	0	1065	sp|Q03640|TCB3_YEAST Tricalbinno BLAST hit3 OS=Saccharomyces cerevisiae (strain ATCC 204508 / S288c) GN=TCB3 PE=1 SV=1	21.5	3e-24	110	6	0	29.17	0	9.18834	0.0191335
a13822	a13822;147	gi|356549709|ref|XP_003543234,1| PREDICTED: MATE efflux family protein ALF5-like	[Glycine max]	0	756	sp|Q9USK3|YJ2D_SCHPO Uncharacterized transporter C4B3.13 OS=Schizosaccharomyces pombe (strain 972 / ATCC 24843) GN=SPCC4B3.13 PE=3 SV=1	30.96	2e-63	241	8	1	38.8933	5.1558	2.91526	0.0272064
minusa13831	a13831;122	gi|356577532|ref|XP_003556878,1| PREDICTED: pentatricopeptide repeat-containing protein At5g04810, chloroplastic-like	[Glycine max]	0	1456	sp|P25600|YCH4_YEAST Putative transposon Ty5no BLAST hit1 protein YCL074W OS=Saccharomyces cerevisiae (strain ATCC 204508 / S288c) GN=TY5A PE=5 SV=2	29.19	7e-24	110	6	0	29.17	0	9.18834	0.0191335
a13845	a13845;195	gi|124360437|gb|ABN08447,1| Patatin	[Medicago truncatula]	0	642	no BLAST hit	-	-	-	7	0	34.0316	0	9.41073	0.00984762
minusa13870	a13870;187	gi|356558847|ref|XP_003547714,1| PREDICTED: protein kinase PVPK-1-like	[Glycine max]	0	1015	sp|O42626|NRC2_NEUCR Serine/threonineno BLAST hitprotein kinase nrcno BLAST hit2 OS=Neurospora crassa (strain ATCC 24698 / 74no BLAST hitOR23no BLAST hit1A / CBS 708.71 / DSM 1257 / FGSC 987) GN=nrcno BLAST hit2 PE=3 SV=1	41.44	4e-75	280	0	6	0	30.9347	-9.27308	0.0126831
a139245	a139245;35	gi|356567248|ref|XP_003551833,1| PREDICTED: uncharacterized protein LOC100807673	[Glycine max]	0	1081	sp|Q9C1W9|DNLI3_SCHPO DNA ligase 3 OS=Schizosaccharomyces pombe (strain 972 / ATCC 24843) GN=adl1 PE=3 SV=1	40.34	1e-118	424	8	0	38.8933	0	9.60338	0.00506838
minusa14037	a14037;221	gi|356550634|ref|XP_003543690,1| PREDICTED: splicing factor 3A subunit 2-like	[Glycine max]	0	600	sp|Q9P7L8|SAP62_SCHPO Preno BLAST hitmRNAno BLAST hitsplicing factor sap62 OS=Schizosaccharomyces pombe (strain 972 / ATCC 24843) GN=sap62 PE=1 SV=1	52.11	1e-47	188	0	6	0	30.9347	-9.27308	0.0126831
minusa1405	a1405;444	gi|388517507|gb|AFK46815,1| unknown	[Medicago truncatula]	4e-94	278	sp|P78946|RL26_SCHPO 60S ribosomal protein L26 OS=Schizosaccharomyces pombe (strain 972 / ATCC 24843) GN=rpl26 PE=3 SV=1	70.34	3e-36	149	4	18	19.4466	92.8041	-2.25467	0.00163653
a14055	a14055;140	gi|359806320|ref|NP_001240969,1| uncharacterized protein LOC100804490	[Glycine max]	8e-90	281	no BLAST hit	-	-	-	7	1	34.0316	5.1558	2.72261	0.0480816
minusa1407	a1407;502	gi|351726660|ref|NP_001237134,1| uncharacterized protein LOC100527770	[Glycine max]	4e-119	352	tr|F4PBU8|F4PBU8_BATDJ Putative uncharacterized protein OS=Batrachochytrium dendrobatidis (strain JAM81 / FGSC 10211) GN=BATDEDRAFT_91736 PE=4 SV=1	31.25	1e-05	54.3	2	12	9.7233	61.8694	-2.6697	0.0052695
a14092	a14092;267	gi|357445049|ref|XP_003592802,1| Casein kinase-like protein	[Medicago truncatula]	6e-76	245	no BLAST hit	-	-	-	0	7	0	36.0905	-9.49547	0.00615535
a14112	a14112;159	gi|357454271|ref|XP_003597416,1| Mitochondrial import inner membrane translocase subunit Tim10	[Medicago truncatula]	3e-51	166	sp|Q4WJX5|TIM10_ASPFU Mitochondrial import inner membrane translocase subunit tim10 OS=Neosartorya fumigata (strain ATCC MYAno BLAST hit4609 / Af293 / CBS 101355 / FGSC A1100) GN=tim10 PE=3 SV=1	45.45	1e-11	67.4	15	3	72.9249	15.4673	2.23719	0.00650098
minusa14115	a14115;168	gi|357494103|ref|XP_003617340,1| Transmembrane protein 56	[Medicago truncatula]	0	533	sp|O13752|YF22_SCHPO Uncharacterized TLC domainno BLAST hitcontaining protein C17A2.02c OS=Schizosaccharomyces pombe (strain 972 / ATCC 24843) GN=SPAC17A2.02c PE=4 SV=1	23.63	3e-09	61.2	3	18	14.585	92.8041	-2.6697	0.000524998
minusa14117	a14117;209	gi|356552504|ref|XP_003544607,1| PREDICTED: protein MEMO1-like	[Glycine max]	0	543	sp|Q10212|YAY4_SCHPO MEMO1 family protein C4H3.04c OS=Schizosaccharomyces pombe (strain 972 / ATCC 24843) GN=SPAC4H3.04c PE=3 SV=1	41.16	1e-52	204	1	10	4.8617	51.5578	-3.40667	0.00468713
minusa14264	a14264;215	gi|357512287|ref|XP_003626432,1| Auxin-induced protein PCNT115	[Medicago truncatula]	0	629	sp|Q09923|YAKC_SCHPO Aldono BLAST hitketo reductase yakc [NADP(+)] OS=Schizosaccharomyces pombe (strain 972 / ATCC 24843) GN=yakc PE=1 SV=1	46.13	5e-70	262	0	5	0	25.7789	-9.01005	0.0261335
minusa14367	a14367;257	gi|357441481|ref|XP_003591018,1| With no lysine kinase	[Medicago truncatula]	0	843	sp|Q01577|PKPA_PHYB8 Serine/threonineno BLAST hitprotein kinase pkpA OS=Phycomyces blakesleeanus (strain ATCC 8743b / FGSC 10004 / NBRC 33097 / NRRL 1555) GN=pkpA PE=2 SV=1	54.55	1e-25	115	0	6	0	30.9347	-9.27308	0.0126831
a14448	a14448;176	gi|356525778|ref|XP_003531500,1| PREDICTED: uncharacterized protein LOC100805313	[Glycine max]	0	1198	no BLAST hit	-	-	-	5	0	24.3083	0	8.92531	0.0371754
a14560	a14560;136	gi|188569545|gb|ACD63851,1| indoleacetic acid-induced-like protein, partial	[Helianthus petiolaris]	3e-15	67.8	no BLAST hit	-	-	-	2	9	9.7233	46.402	-2.25467	0.0300342
minusa14581	a14581;139	gi|21618268|gb|AAM67318,1| unknown	[Arabidopsis thaliana]	1e-10	57	no BLAST hit	-	-	-	0	5	0	25.7789	-9.01005	0.0261335
minusa14605	a14605;174	gi|357482551|ref|XP_003611562,1| Single myb histone	[Medicago truncatula]	1e-177	509	no BLAST hit	-	-	-	5	0	24.3083	0	8.92531	0.0371754
minusa1463	a1463;518	gi|388493806|gb|AFK34969,1| unknown	[Medicago truncatula]	0	751	sp|P27614|CBPS_YEAST Carboxypeptidase S OS=Saccharomyces cerevisiae (strain ATCC 204508 / S288c) GN=CPS1 PE=1 SV=2	29.03	8e-14	75.9	19	3	92.3716	15.4673	2.57822	0.000803662
a14646	a14646;184	gi|356519070|ref|XP_003528197,1| PREDICTED: uncharacterized protein LOC100820244	[Glycine max]	0	1061	tr|M7NQA4|M7NQA4_9ASCO Uncharacterized protein OS=Pneumocystis murina B123 GN=PNEG_02395 PE=4 SV=1	31.33	3e-06	57	6	0	29.17	0	9.18834	0.0191335
minusa14701	a14701;216	gi|10120315|emb|CAC08184,1| beta-ketoacyl-acyl carrier protein synthase III	[Pisum sativum]	0	784	tr|F4PFU8|F4PFU8_BATDJ Putative uncharacterized protein OS=Batrachochytrium dendrobatidis (strain JAM81 / FGSC 10211) GN=BATDEDRAFT_93243 PE=4 SV=1	22.92	7e-11	72	5	0	24.3083	0	8.92531	0.0371754
a14709	a14709;201	gi|357473775|ref|XP_003607172,1| CDP-diacylglycerol-inositol 3-phosphatidyltransferase	[Medicago truncatula]	7e-157	446	sp|Q10153|PIS_SCHPO CDPno BLAST hitdiacylglycerolno BLAST hitno BLAST hitinositol 3no BLAST hitphosphatidyltransferase OS=Schizosaccharomyces pombe (strain 972 / ATCC 24843) GN=pis1 PE=3 SV=1	33.79	4e-29	126	9	1	43.755	5.1558	3.08518	0.0152686
minusa14746	a14746;202	gi|372266201|ref|NP_001243213,1| putative glycerol-3-phosphate transporter 1-like	[Glycine max]	0	849	sp|O94491|YC7A_SCHPO Uncharacterized transporter C417.10 OS=Schizosaccharomyces pombe (strain 972 / ATCC 24843) GN=SPCC417.10 PE=3 SV=1	24.11	2e-07	55.1	5	0	24.3083	0	8.92531	0.0371754
a147616	a147616;36	gi|388501124|gb|AFK38628,1| unknown	[Medicago truncatula]	7e-83	246	no BLAST hit	-	-	-	5	0	24.3083	0	8.92531	0.0371754
minusa14795	a14795;166	gi|357516729|ref|XP_003628653,1| hypothetical protein MTR_8g063090	[Medicago truncatula]	0	543	no BLAST hit	-	-	-	0	9	0	46.402	-9.85804	0.0014498
minusa14799	a14799;190	gi|356526185|ref|XP_003531700,1| PREDICTED: (6-4)DNA photolyase-like	[Glycine max]	0	986	sp|P27526|PHR_NEUCR Deoxyribodipyrimidine photono BLAST hitlyase OS=Neurospora crassa (strain ATCC 24698 / 74no BLAST hitOR23no BLAST hit1A / CBS 708.71 / DSM 1257 / FGSC 987) GN=phrno BLAST hit1 PE=3 SV=1	27.31	2e-29	127	5	0	24.3083	0	8.92531	0.0371754
minusa14819	a14819;142	gi|357446051|ref|XP_003593303,1| Oligopeptide transporter	[Medicago truncatula]	0	1407	sp|P40900|ISP4_SCHPO Sexual differentiation process protein isp4 OS=Schizosaccharomyces pombe (strain 972 / ATCC 24843) GN=isp4 PE=2 SV=2	37.18	9e-135	478	0	5	0	25.7789	-9.01005	0.0261335
minusa14876	a14876;166	gi|357438229|ref|XP_003589390,1| BZIP transcription factor bZIP11	[Medicago truncatula]	0	839	no BLAST hit	-	-	-	7	0	34.0316	0	9.41073	0.00984762
minusa14882	a14882;234	gi|356504466|ref|XP_003521017,1| PREDICTED: haloalkane dehalogenase-like	[Glycine max]	0	631	sp|P53750|YN93_YEAST Uncharacterized hydrolase YNR064C OS=Saccharomyces cerevisiae (strain ATCC 204508 / S288c) GN=YNR064C PE=3 SV=1	30.28	7e-13	72.8	1	7	4.8617	36.0905	-2.8921	0.0314996
a1489	a1489;347	gi|357508195|ref|XP_003624386,1| Non-specific lipid-transfer protein	[Medicago truncatula]	3e-38	133	no BLAST hit	-	-	-	9	1	43.755	5.1558	3.08518	0.0152686
minusa14914	a14914;122	gi|356533911|ref|XP_003535501,1| PREDICTED: uncharacterized protein LOC100786623	[Glycine max]	0	1333	no BLAST hit	-	-	-	6	0	29.17	0	9.18834	0.0191335
minusa149634	a149634;29	gi|357467271|ref|XP_003603920,1| Protein kinase family protein	[Medicago truncatula]	4e-20	89	no BLAST hit	-	-	-	7	0	34.0316	0	9.41073	0.00984762
a14976	a14976;263	gi|357465287|ref|XP_003602925,1| hypothetical protein MTR_3g100460	[Medicago truncatula]	1e-16	60.1	no BLAST hit	-	-	-	3	14	14.585	72.1809	-2.30713	0.00520003
minusa15017	a15017;192	gi|16508164|gb|AAL17950,1| type IIB calcium ATPase	[Medicago truncatula]	0	1887	sp|Q9HDW7|ATC2_SCHPO Calciumno BLAST hittransporting ATPase 2 OS=Schizosaccharomyces pombe (strain 972 / ATCC 24843) GN=pmc1 PE=3 SV=1	37.23	3e-152	536	7	0	34.0316	0	9.41073	0.00984762
a15046	a15046;211	gi|357487433|ref|XP_003614004,1| Ankyrin repeat domain-containing protein	[Medicago truncatula]	1e-142	407	sp|P50086|PSD10_YEAST Probable 26S proteasome regulatory subunit p28 OS=Saccharomyces cerevisiae (strain ATCC 204508 / S288c) GN=NAS6 PE=1 SV=1	35.03	2e-23	107	10	0	48.6166	0	9.92531	0.00134259
minusa15131	a15131;185	gi|356569344|ref|XP_003552862,1| PREDICTED: probable methyltransferase PMT11-like	[Glycine max]	0	1164	no BLAST hit	-	-	-	0	6	0	30.9347	-9.27308	0.0126831
a15229	a15229;117	gi|356515318|ref|XP_003526348,1| PREDICTED: disease resistance protein RPM1-like	[Glycine max]	0	993	sp|Q0CT27|CCR4_ASPTN Glucoseno BLAST hitrepressible alcohol dehydrogenase transcriptional effector OS=Aspergillus terreus (strain NIH 2624 / FGSC A1156) GN=ccr4 PE=3 SV=1	42.47	3e-07	55.5	7	1	34.0316	5.1558	2.72261	0.0480816
a15497	a15497;155	gi|357517935|ref|XP_003629256,1| Aspartic proteinase-like protein	[Medicago truncatula]	0	938	sp|P81214|CARP_SYNRA Syncephapepsin OS=Syncephalastrum racemosum GN=SPSR PE=1 SV=1	24.79	4e-10	63.9	8	1	38.8933	5.1558	2.91526	0.0272064
minusa15669	a15669;137	gi|357447451|ref|XP_003594001,1| hypothetical protein MTR_2g020210	[Medicago truncatula]	0	1052	sp|Q96WV9|CDK9_SCHPO Probable cyclinno BLAST hitdependent kinase 9 OS=Schizosaccharomyces pombe (strain 972 / ATCC 24843) GN=cdk9 PE=1 SV=1	42.51	6e-70	262	12	1	58.3399	5.1558	3.50022	0.00259948
a15671	a15671;162	gi|357519821|ref|XP_003630199,1| U-box domain-containing protein	[Medicago truncatula]	0	693	sp|Q4I1B1|VAC8_GIBZE Vacuolar protein 8 OS=Gibberella zeae (strain PHno BLAST hit1 / ATCC MYAno BLAST hit4620 / FGSC 9075 / NRRL 31084) GN=VAC8 PE=3 SV=4	20.13	1e-08	58.5	11	0	53.4783	0	10.0628	0.000691006
minusa15711	a15711;180	gi|388513819|gb|AFK44971,1| unknown	[Medicago truncatula]	0	776	sp|P42881|GPT_SCHPO UDPno BLAST hitNno BLAST hitacetylglucosamineno BLAST hitno BLAST hitdolichylno BLAST hitphosphate Nno BLAST hitacetylglucosaminephosphotransferase OS=Schizosaccharomyces pombe (strain 972 / ATCC 24843) GN=gpt2 PE=3 SV=1	34.7	5e-55	212	8	0	38.8933	0	9.60338	0.00506838
a15727	a15727;174	gi|357480659|ref|XP_003610615,1| Ribosomal RNA large subunit methyltransferase N	[Medicago truncatula]	0	680	tr|F4NRB2|F4NRB2_BATDJ Putative uncharacterized protein (Fragment) OS=Batrachochytrium dendrobatidis (strain JAM81 / FGSC 10211) GN=BATDEDRAFT_3639 PE=4 SV=1	41.69	6e-74	281	2	9	9.7233	46.402	-2.25467	0.0300342
a15780	a15780;170	gi|357477821|ref|XP_003609196,1| Serine/threonine protein phosphatase 2A 57 kDa regulatory subunit B' iota isoform	[Medicago truncatula]	0	976	sp|Q10428|2AD1_SCHPO Serine/threonineno BLAST hitprotein phosphatase 2A 56 kDa regulatory subunit delta 1 isoform OS=Schizosaccharomyces pombe (strain 972 / ATCC 24843) GN=par1 PE=1 SV=1	43.63	3e-101	367	12	1	58.3399	5.1558	3.50022	0.00259948
minusa15805	a15805;206	gi|357504105|ref|XP_003622341,1| F-box protein	[Medicago truncatula]	0	657	no BLAST hit	-	-	-	1	9	4.8617	46.402	-3.25467	0.00891164
a1581	a1581;580	gi|356575518|ref|XP_003555887,1| PREDICTED: uncharacterized protein ycf45-like	[Glycine max]	0	970	no BLAST hit	-	-	-	0	5	0	25.7789	-9.01005	0.0261335
minusa15990	a15990;200	gi|357466949|ref|XP_003603759,1| Gibberellin-regulated protein	[Medicago truncatula]	2e-57	180	no BLAST hit	-	-	-	8	0	38.8933	0	9.60338	0.00506838
minusa16155	a16155;213	gi|356525455|ref|XP_003531340,1| PREDICTED: tRNA (cytosine(34)-C(5))-methyltransferase-like	[Glycine max]	0	1306	sp|P38205|NCL1_YEAST Multisiteno BLAST hitspecific tRNA:(cytosineno BLAST hitC(5))no BLAST hitmethyltransferase OS=Saccharomyces cerevisiae (strain ATCC 204508 / S288c) GN=NCL1 PE=1 SV=1	34.35	1e-108	391	5	0	24.3083	0	8.92531	0.0371754
minusa16218	a16218;102	gi|359472635|ref|XP_003631178,1| PREDICTED: LOW QUALITY PROTEIN: 1-phosphatidylinositol-3-phosphate 5-kinase-like	[Vitis vinifera]	0	1954	sp|P34756|FAB1_YEAST 1no BLAST hitphosphatidylinositol 3no BLAST hitphosphate 5no BLAST hitkinase FAB1 OS=Saccharomyces cerevisiae (strain ATCC 204508 / S288c) GN=FAB1 PE=1 SV=3	48.73	3e-71	268	17	3	82.6482	15.4673	2.41776	0.00231614
a162902	a162902;27	gi|37726104|gb|AAO31712,1| cytochrome P450	[Pisum sativum]	0	567	sp|B8NHY4|ORDA_ASPFN Ono BLAST hitmethylsterigmatocystin oxidoreductase OS=Aspergillus flavus (strain ATCC 200026 / FGSC A1120 / NRRL 3357 / JCM 12722 / SRRC 167) GN=ordA PE=2 SV=1	31.9	5e-17	85.9	13	0	63.2016	0	10.3038	0.000183045
minusa16304	a16304;194	gi|357502669|ref|XP_003621623,1| hypothetical protein MTR_7g020870	[Medicago truncatula]	0	583	no BLAST hit	-	-	-	0	6	0	30.9347	-9.27308	0.0126831
a16640	a16640;166	gi|357508401|ref|XP_003624489,1| Inducer of CBF expression	[Medicago truncatula]	0	807	no BLAST hit	-	-	-	0	5	0	25.7789	-9.01005	0.0261335
a16782	a16782;128	gi|357491435|ref|XP_003616005,1| hypothetical protein MTR_5g075070	[Medicago truncatula]	8e-41	140	no BLAST hit	-	-	-	23	5	111.818	25.7789	2.11689	0.00095503
minusa16797	a16797;141	gi|356530695|ref|XP_003533916,1| PREDICTED: probable protein phosphatase 2C 43-like	[Glycine max]	0	654	sp|Q12511|PP2C5_YEAST Protein phosphatase 2C homolog 5 OS=Saccharomyces cerevisiae (strain ATCC 204508 / S288c) GN=PTC5 PE=1 SV=1	27.69	5e-17	87	9	2	43.755	10.3116	2.08518	0.0490615
a16821	a16821;155	gi|357455561|ref|XP_003598061,1| RING finger protein	[Medicago truncatula]	5e-100	294	no BLAST hit	-	-	-	1	8	4.8617	41.2463	-3.08474	0.0168249
minusa16840	a16840;196	gi|356564227|ref|XP_003550357,1| PREDICTED: exocyst complex component SEC3A-like	[Glycine max]	0	1602	tr|J4H3E2|J4H3E2_FIBRA Uncharacterized protein OS=Fibroporia radiculosa (strain TFFH 294) GN=FIBRA_05240 PE=4 SV=1	24.45	2e-42	177	2	10	9.7233	51.5578	-2.40667	0.0169885
a16897	a16897;150	gi|357494245|ref|XP_003617411,1| Conserved oligomeric Golgi complex subunit	[Medicago truncatula]	0	1520	tr|F4NXK7|F4NXK7_BATDJ Putative uncharacterized protein OS=Batrachochytrium dendrobatidis (strain JAM81 / FGSC 10211) GN=BATDEDRAFT_86486 PE=4 SV=1	25.59	5e-60	236	7	0	34.0316	0	9.41073	0.00984762
minusa169229	a169229;26	gi|356498793|ref|XP_003518233,1| PREDICTED: HD domain-containing protein 2-like	[Glycine max]	3e-25	99	tr|C7YMC7|C7YMC7_NECH7 Putative uncharacterized protein OS=Nectria haematococca (strain 77no BLAST hit13no BLAST hit4 / ATCC MYAno BLAST hit4622 / FGSC 9596 / MPVI) GN=NECHADRAFT_91944 PE=4 SV=1	50	8e-07	54.7	2	10	9.7233	51.5578	-2.40667	0.0169885
a17033	a17033;132	gi|358348179|ref|XP_003638126,1| Methyltransferase-like protein 11A	[Medicago truncatula]	0	521	sp|P38340|NTM1_YEAST Alpha Nno BLAST hitterminal protein methyltransferase 1 OS=Saccharomyces cerevisiae (strain ATCC 204508 / S288c) GN=TAE1 PE=1 SV=1	41.26	4e-43	172	2	10	9.7233	51.5578	-2.40667	0.0169885
minusa17235	a17235;184	gi|357467401|ref|XP_003603985,1| Ebs-bah-phd domain-containing protein	[Medicago truncatula]	9e-149	423	tr|K2RIA1|K2RIA1_MACPH Uncharacterized protein OS=Macrophomina phaseolina (strain MS6) GN=MPH_00301 PE=4 SV=1	32.28	8e-17	90.9	0	6	0	30.9347	-9.27308	0.0126831
minusa1736	a1736;711	gi|356566163|ref|XP_003551304,1| PREDICTED: phosphomethylpyrimidine synthase-like	[Glycine max]	0	1224	no BLAST hit	-	-	-	5	21	24.3083	108.271	-2.15513	0.000895737
a173695	a173695;22	gi|356529571|ref|XP_003533363,1| PREDICTED: uncharacterized protein LOC100806408	[Glycine max]	3e-137	395	no BLAST hit	-	-	-	8	1	38.8933	5.1558	2.91526	0.0272064
minusa17642	a17642;115	gi|356565119|ref|XP_003550792,1| PREDICTED: formin-like protein 20-like	[Glycine max]	0	818	sp|Q10719|FUS1_SCHPO Cell fusion protein fus1 OS=Schizosaccharomyces pombe (strain 972 / ATCC 24843) GN=fus1 PE=2 SV=1	18.82	9e-09	59.7	17	4	82.6482	20.6231	2.00272	0.00658078
a17733	a17733;182	gi|357450429|ref|XP_003595491,1| hypothetical protein MTR_2g048340	[Medicago truncatula]	2e-15	67.8	no BLAST hit	-	-	-	34	8	165.296	41.2463	2.00272	9.24163e-05
a17831	a17831;165	gi|356567562|ref|XP_003551987,1| PREDICTED: probable receptor-like protein kinase At5g15080-like	[Glycine max]	0	687	sp|P32562|CDC5_YEAST Cell cycle serine/threonineno BLAST hitprotein kinase CDC5/MSD2 OS=Saccharomyces cerevisiae (strain ATCC 204508 / S288c) GN=CDC5 PE=1 SV=1	29.82	2e-18	90.9	2	11	9.7233	56.7136	-2.54417	0.0095061
a17904	a17904;127	gi|356570712|ref|XP_003553529,1| PREDICTED: uncharacterized protein LOC100778644	[Glycine max]	9e-95	296	sp|P36016|LHS1_YEAST Heat shock protein 70 homolog LHS1 OS=Saccharomyces cerevisiae (strain ATCC 204508 / S288c) GN=LHS1 PE=1 SV=1	27.07	6e-06	49.7	6	0	29.17	0	9.18834	0.0191335
a17958	a17958;167	gi|356502702|ref|XP_003520156,1| PREDICTED: tRNA-specific adenosine deaminase, chloroplastic-like	[Glycine max]	0	1538	sp|O94642|TAD2_SCHPO tRNAno BLAST hitspecific adenosine deaminase subunit tad2 OS=Schizosaccharomyces pombe (strain 972 / ATCC 24843) GN=tad2 PE=3 SV=2	31.33	9e-11	67.4	7	1	34.0316	5.1558	2.72261	0.0480816
minusa17987	a17987;181	gi|357448327|ref|XP_003594439,1| hypothetical protein MTR_2g028660	[Medicago truncatula]	3e-174	495	tr|F4S9Y7|F4S9Y7_MELLP Putative uncharacterized protein OS=Melampsora laricino BLAST hitpopulina (strain 98AG31 / pathotype 3no BLAST hit4no BLAST hit7) GN=MELLADRAFT_118518 PE=4 SV=1	31.29	5e-13	78.6	1	7	4.8617	36.0905	-2.8921	0.0314996
a18068	a18068;178	gi|357518827|ref|XP_003629702,1| F-box/kelch-repeat protein	[Medicago truncatula]	0	879	no BLAST hit	-	-	-	8	1	38.8933	5.1558	2.91526	0.0272064
minusa18107	a18107;170	gi|357438383|ref|XP_003589467,1| tRNA (adenine-N(1)-)-methyltransferase non-catalytic subunit trm6	[Medicago truncatula]	2e-85	263	sp|Q6BKK7|TRM6_DEBHA tRNA (adenine(58)no BLAST hitN(1))no BLAST hitmethyltransferase nonno BLAST hitcatalytic subunit TRM6 OS=Debaryomyces hansenii (strain ATCC 36239 / CBS 767 / JCM 1990 / NBRC 0083 / IGC 2968) GN=TRM6 PE=3 SV=2	27.16	5e-06	48.1	7	1	34.0316	5.1558	2.72261	0.0480816
a1821	a1821;289	gi|357520565|ref|XP_003630571,1| Acyl carrier protein	[Medicago truncatula]	4e-66	222	sp|Q10217|ACPM_SCHPO Putative acyl carrier protein, mitochondrial OS=Schizosaccharomyces pombe (strain 972 / ATCC 24843) GN=SPAC4H3.09 PE=3 SV=1	37.66	3e-08	58.2	1	13	4.8617	67.0252	-3.78518	0.000659972
minusa18390	a18390;130	gi|357517007|ref|XP_003628792,1| hypothetical protein MTR_8g066780	[Medicago truncatula]	0	576	sp|Q9P7E1|YOF7_SCHPO Uncharacterized RING finger protein P4H10.07 OS=Schizosaccharomyces pombe (strain 972 / ATCC 24843) GN=SPBP4H10.07 PE=1 SV=1	59.62	2e-08	57.8	9	1	43.755	5.1558	3.08518	0.0152686
a184557	a184557;24	gi|356527977|ref|XP_003532582,1| PREDICTED: uncharacterized protein LOC100775909	[Glycine max]	0.0002	43.1	no BLAST hit	-	-	-	0	5	0	25.7789	-9.01005	0.0261335
minusa18517	a18517;103	gi|34761728|gb|AAQ82037,1| gag/pol polyprotein	[Pisum sativum]	7e-61	231	tr|C7DK26|C7DK26_9APHY Retroelement protein (Fragment) OS=Polyporus grammocephalus PE=2 SV=1	34.29	3e-12	77.4	61	14	296.561	72.1809	2.03864	9.36051e-08
a18546	a18546;122	gi|357451937|ref|XP_003596245,1| Receptor-like protein kinase	[Medicago truncatula]	1e-21	94.4	no BLAST hit	-	-	-	12	2	58.3399	10.3116	2.50022	0.0102223
minusa1858	a1858;668	gi|356559384|ref|XP_003547979,1| PREDICTED: uncharacterized hydrolase yugF-like	[Glycine max]	0	634	tr|R7T1W7|R7T1W7_DICSQ Alpha/betano BLAST hithydrolase OS=Dichomitus squalens (strain LYADno BLAST hit421) GN=DICSQDRAFT_104578 PE=4 SV=1	33.12	3e-08	63.2	14	3	68.0633	15.4673	2.13765	0.0107658
a1863	a1863;371	gi|356560335|ref|XP_003548448,1| PREDICTED: uncharacterized protein LOC100814954	[Glycine max]	5e-94	300	no BLAST hit	-	-	-	2	21	9.7233	108.271	-3.47706	1.96401e-05
a18716	a18716;198	gi|363806846|ref|NP_001242036,1| uncharacterized protein LOC100793642	[Glycine max]	0	605	sp|P20133|PGTB2_YEAST Geranylgeranyl transferase typeno BLAST hit2 subunit beta OS=Saccharomyces cerevisiae (strain ATCC 204508 / S288c) GN=BET2 PE=1 SV=3	55.13	8e-94	341	7	1	34.0316	5.1558	2.72261	0.0480816
a18796	a18796;144	gi|356569730|ref|XP_003553049,1| PREDICTED: putative BPI/LBP family protein At3g20270-like	[Glycine max]	0	743	no BLAST hit	-	-	-	7	1	34.0316	5.1558	2.72261	0.0480816
minusa18800	a18800;122	gi|388497522|gb|AFK36827,1| unknown	[Medicago truncatula]	6e-51	164	no BLAST hit	-	-	-	7	1	34.0316	5.1558	2.72261	0.0480816
minusa18802	a18802;199	gi|54650280|dbj|BAD66876,1| UDP-sugar pyrophospharylase	[Pisum sativum]	0	1172	sp|O74933|UAP1_CANAX UDPno BLAST hitNno BLAST hitacetylglucosamine pyrophosphorylase OS=Candida albicans GN=UAP1 PE=1 SV=1	25.23	3e-18	91.3	6	0	29.17	0	9.18834	0.0191335
a1892	a1892;526	gi|255546181|ref|XP_002514150,1| Serine acetyltransferase, putative	[Ricinus communis]	0	516	sp|Q9US33|SAT_SCHPO Putative serine acetyltransferase OS=Schizosaccharomyces pombe (strain 972 / ATCC 24843) GN=SPAC1039.08 PE=3 SV=1	39.08	2e-33	140	7	1	34.0316	5.1558	2.72261	0.0480816
a18938	a18938;127	gi|356524832|ref|XP_003531032,1| PREDICTED: putative copper-transporting ATPase PAA1-like	[Glycine max]	0	1488	sp|O59666|ATU2_SCHPO Copperno BLAST hittransporting ATPase ccc2 OS=Schizosaccharomyces pombe (strain 972 / ATCC 24843) GN=ccc2 PE=3 SV=1	36.68	2e-87	321	9	2	43.755	10.3116	2.08518	0.0490615
minusa18943	a18943;159	gi|357488245|ref|XP_003614410,1| hypothetical protein MTR_5g053280	[Medicago truncatula]	0	651	no BLAST hit	-	-	-	1	7	4.8617	36.0905	-2.8921	0.0314996
a18983	a18983;175	gi|356560262|ref|XP_003548412,1| PREDICTED: nephrocystin-3-like	[Glycine max]	0	921	tr|Q2H112|Q2H112_CHAGB Putative uncharacterized protein OS=Chaetomium globosum (strain ATCC 6205 / CBS 148.51 / DSM 1962 / NBRC 6347 / NRRL 1970) GN=CHGG_04534 PE=4 SV=1	24.29	2e-14	84.3	0	5	0	25.7789	-9.01005	0.0261335
a19069	a19069;157	gi|357475259|ref|XP_003607915,1| U-box domain-containing protein, partial	[Medicago truncatula]	0	963	sp|Q2U5T5|VAC8_ASPOR Vacuolar protein 8 OS=Aspergillus oryzae (strain ATCC 42149 / RIB 40) GN=vac8 PE=3 SV=1	27.12	6e-19	93.6	1	14	4.8617	72.1809	-3.8921	0.000340388
a1939	a1939;313	gi|357438765|ref|XP_003589659,1| DNA gyrase subunit A	[Medicago truncatula]	1e-91	304	no BLAST hit	-	-	-	11	2	53.4783	10.3116	2.37469	0.0174103
minusa19410	a19410;149	gi|357445937|ref|XP_003593246,1| Transcription factor bHLH143	[Medicago truncatula]	4e-160	475	no BLAST hit	-	-	-	13	3	63.2016	15.4673	2.03074	0.017671
minusa19468	a19468;186	gi|357448763|ref|XP_003594657,1| Serologically defined colon cancer antigen-like protein	[Medicago truncatula]	0	628	sp|Q9USN8|YJY1_SCHPO Uncharacterized protein C132.01c OS=Schizosaccharomyces pombe (strain 972 / ATCC 24843) GN=SPCC132.01c PE=1 SV=2	36.25	1e-08	58.2	5	0	24.3083	0	8.92531	0.0371754
a1952	a1952;378	gi|357468473|ref|XP_003604521,1| PRA1 family protein B4	[Medicago truncatula]	4e-126	364	sp|P53633|PRA1_YEAST Prenylated Rab acceptor 1 OS=Saccharomyces cerevisiae (strain ATCC 204508 / S288c) GN=YIP3 PE=1 SV=2	26.14	4e-06	49.3	6	0	29.17	0	9.18834	0.0191335
a19559	a19559;148	gi|357510061|ref|XP_003625319,1| Disease resistance response protein	[Medicago truncatula]	3e-130	372	no BLAST hit	-	-	-	11	2	53.4783	10.3116	2.37469	0.0174103
minusa19636	a19636;164	gi|357455349|ref|XP_003597955,1| hypothetical protein MTR_2g104400	[Medicago truncatula]	0	1202	no BLAST hit	-	-	-	6	0	29.17	0	9.18834	0.0191335
minusa19672	a19672;144	gi|357473955|ref|XP_003607262,1| MidA-like protein	[Medicago truncatula]	0	838	tr|F4P1W2|F4P1W2_BATDJ Putative uncharacterized protein (Fragment) OS=Batrachochytrium dendrobatidis (strain JAM81 / FGSC 10211) GN=BATDEDRAFT_11090 PE=4 SV=1	38.24	6e-65	251	7	1	34.0316	5.1558	2.72261	0.0480816
minusa19723	a19723;150	gi|255633314|gb|ACU17014,1| unknown	[Glycine max]	1e-92	275	sp|Q751G1|SGF11_ASHGO SAGAno BLAST hitassociated factor 11 OS=Ashbya gossypii (strain ATCC 10895 / CBS 109.51 / FGSC 9923 / NRRL Yno BLAST hit1056) GN=SGF11 PE=3 SV=1	41.86	8e-06	48.1	0	5	0	25.7789	-9.01005	0.0261335
minusa19853	a19853;187	gi|217072322|gb|ACJ84521,1| unknown	[Medicago truncatula]	1e-40	137	no BLAST hit	-	-	-	8	0	38.8933	0	9.60338	0.00506838
minusa2002	a2002;437	gi|357485011|ref|XP_003612793,1| Xyloglucan endotransglucosylase/hydrolase	[Medicago truncatula]	0	602	sp|Q05790|CRR1_YEAST Probable glycosidase CRR1 OS=Saccharomyces cerevisiae (strain ATCC 204508 / S288c) GN=CRR1 PE=2 SV=1	28.65	2e-11	68.2	1	7	4.8617	36.0905	-2.8921	0.0314996
a200751	a200751;27	gi|357516943|ref|XP_003628760,1| F-box protein	[Medicago truncatula]	3e-27	112	no BLAST hit	-	-	-	9	1	43.755	5.1558	3.08518	0.0152686
minusa2009	a2009;394	gi|357463691|ref|XP_003602127,1| Global transcription factor group	[Medicago truncatula]	0	1870	sp|Q4PIC4|SPT5_USTMA Transcription elongation factor SPT5 OS=Ustilago maydis (strain 521 / FGSC 9021) GN=SPT5 PE=3 SV=1	29.64	1e-73	276	18	4	87.5099	20.6231	2.08518	0.00405113
minusa20130	a20130;174	gi|357470271|ref|XP_003605420,1| Peroxidase	[Medicago truncatula]	0	569	sp|Q6BIB1|CCPR2_DEBHA Putative hemeno BLAST hitbinding peroxidase OS=Debaryomyces hansenii (strain ATCC 36239 / CBS 767 / JCM 1990 / NBRC 0083 / IGC 2968) GN=DEHA2G12166g PE=3 SV=3	26.18	2e-09	61.2	0	6	0	30.9347	-9.27308	0.0126831
a20176	a20176;141	gi|357437551|ref|XP_003589051,1| WD repeat-containing protein, putative	[Medicago truncatula]	0	1333	sp|O60161|UTP4_SCHPO U3 small nucleolar RNAno BLAST hitassociated protein 4 OS=Schizosaccharomyces pombe (strain 972 / ATCC 24843) GN=utp4 PE=3 SV=1	25.29	3e-40	164	2	9	9.7233	46.402	-2.25467	0.0300342
a20467	a20467;163	gi|357446361|ref|XP_003593458,1| Auxin-induced protein-like protein	[Medicago truncatula]	3e-45	145	no BLAST hit	-	-	-	0	13	0	67.0252	-10.3886	8.04302e-05
minusa20638	a20638;102	gi|357513265|ref|XP_003626921,1| NBS-containing resistance-like protein	[Medicago truncatula]	6e-18	85.1	no BLAST hit	-	-	-	0	5	0	25.7789	-9.01005	0.0261335
minusa20675	a20675;106	gi|356496559|ref|XP_003517134,1| PREDICTED: uncharacterized protein LOC100795421	[Glycine max]	6e-105	319	no BLAST hit	-	-	-	0	5	0	25.7789	-9.01005	0.0261335
minusa20732	a20732;135	gi|356540587|ref|XP_003538769,1| PREDICTED: two-component response regulator-like APRR2-like	[Glycine max]	0	642	sp|P32583|SRP40_YEAST Suppressor protein SRP40 OS=Saccharomyces cerevisiae (strain ATCC 204508 / S288c) GN=SRP40 PE=1 SV=2	22.12	3e-06	51.6	9	2	43.755	10.3116	2.08518	0.0490615
a20761	a20761;129	gi|357491695|ref|XP_003616135,1| hypothetical protein MTR_5g076480	[Medicago truncatula]	3e-106	325	tr|I1BR65|I1BR65_RHIO9 Uncharacterized protein OS=Rhizopus delemar (strain RA 99no BLAST hit880 / ATCC MYAno BLAST hit4621 / FGSC 9543 / NRRL 43880) GN=RO3G_03399 PE=4 SV=1	41.55	2e-21	107	8	0	38.8933	0	9.60338	0.00506838
minusa20912	a20912;149	gi|357500255|ref|XP_003620416,1| hypothetical protein MTR_6g082590	[Medicago truncatula]	6e-74	226	no BLAST hit	-	-	-	6	0	29.17	0	9.18834	0.0191335
a21117	a21117;184	gi|357447335|ref|XP_003593943,1| hypothetical protein MTR_2g019600	[Medicago truncatula]	0	730	no BLAST hit	-	-	-	2	14	9.7233	72.1809	-2.8921	0.00158119
a21119	a21119;191	gi|351725737|ref|NP_001236079,1| uncharacterized protein LOC100306509	[Glycine max]	2e-103	301	no BLAST hit	-	-	-	16	2	77.7866	10.3116	2.91526	0.00113018
a21167	a21167;142	gi|357495177|ref|XP_003617877,1| Protein transport protein SFT2	[Medicago truncatula]	2e-143	414	sp|P38166|SFT2_YEAST Protein transport protein SFT2 OS=Saccharomyces cerevisiae (strain ATCC 204508 / S288c) GN=SFT2 PE=1 SV=1	28.19	4e-15	80.1	10	2	48.6166	10.3116	2.23719	0.0293811
minusa21244	a21244;159	gi|332322145|emb|CCA66054,1| hypothetical protein	[Beta vulgaris subsp, vulgaris]	1e-154	271	tr|Q4P0U8|Q4P0U8_USTMA Putative uncharacterized protein OS=Ustilago maydis (strain 521 / FGSC 9021) GN=UM06265.1 PE=4 SV=1	24.31	1e-13	66.2	11	2	53.4783	10.3116	2.37469	0.0174103
a21282	a21282;87	gi|357508105|ref|XP_003624341,1| hypothetical protein MTR_7g082180	[Medicago truncatula]	5e-121	356	no BLAST hit	-	-	-	6	0	29.17	0	9.18834	0.0191335
minusa21319	a21319;161	gi|357459547|ref|XP_003600054,1| Vacuolar protein sorting-associated protein-like protein	[Medicago truncatula]	4e-174	490	sp|O94663|SNF8_SCHPO Vacuolarno BLAST hitsorting protein dot2 OS=Schizosaccharomyces pombe (strain 972 / ATCC 24843) GN=dot2 PE=3 SV=1	33.81	3e-33	140	0	5	0	25.7789	-9.01005	0.0261335
minusa2132	a2132;585	gi|357461955|ref|XP_003601259,1| Pantothenate kinase	[Medicago truncatula]	0	1675	sp|O74962|PANK_SCHPO Pantothenate kinase OS=Schizosaccharomyces pombe (strain 972 / ATCC 24843) GN=SPBC4B4.01c PE=1 SV=1	43.73	5e-78	290	9	39	43.755	201.076	-2.20022	3.59607e-06
minusa21325	a21325;148	gi|388517901|gb|AFK47012,1| unknown	[Lotus japonicus]	0	532	sp|A1CQL5|KEX1_ASPCL Pheromoneno BLAST hitprocessing carboxypeptidase kex1 OS=Aspergillus clavatus (strain ATCC 1007 / CBS 513.65 / DSM 816 / NCTC 3887 / NRRL 1) GN=kex1 PE=3 SV=1	26.47	3e-19	93.2	0	7	0	36.0905	-9.49547	0.00615535
a21329	a21329;121	gi|388497116|gb|AFK36624,1| unknown	[Medicago truncatula]	1e-150	438	no BLAST hit	-	-	-	5	0	24.3083	0	8.92531	0.0371754
minusa21644	a21644;140	gi|357481897|ref|XP_003611234,1| hypothetical protein MTR_5g011750	[Medicago truncatula]	2e-56	181	no BLAST hit	-	-	-	0	5	0	25.7789	-9.01005	0.0261335
a21773	a21773;158	gi|1076537|pir||S52630 nodulin ENOD40, early - garden pea	[Pisum sativum]	3e-18	82	no BLAST hit	-	-	-	0	6	0	30.9347	-9.27308	0.0126831
minusa21880	a21880;135	gi|388512841|gb|AFK44482,1| unknown	[Medicago truncatula]	3e-94	282	no BLAST hit	-	-	-	13	3	63.2016	15.4673	2.03074	0.017671
minusa218831	a218831;24	gi|357443557|ref|XP_003592056,1| Membrane protein, putative	[Medicago truncatula]	2e-08	55.5	no BLAST hit	-	-	-	0	8	0	41.2463	-9.68812	0.00298731
a2194	a2194;727	gi|388515283|gb|AFK45703,1| unknown	[Lotus japonicus]	3e-33	115	sp|P31411|VATB_SCHPO Vno BLAST hittype proton ATPase subunit B OS=Schizosaccharomyces pombe (strain 972 / ATCC 24843) GN=vma2 PE=1 SV=2	67.31	2e-16	80.5	5	0	24.3083	0	8.92531	0.0371754
minusa2208	a2208;525	gi|356536591|ref|XP_003536820,1| PREDICTED: DNA-binding protein SMUBP-2-like	[Glycine max]	0	1498	sp|O94247|HCS1_SCHPO DNA polymerase alphano BLAST hitassociated DNA helicase A OS=Schizosaccharomyces pombe (strain 972 / ATCC 24843) GN=hcs1 PE=3 SV=1	30.09	4e-66	250	11	0	53.4783	0	10.0628	0.000691006
minusa22140	a22140;134	gi|357495621|ref|XP_003618099,1| BZIP transcription factor bZIP107	[Medicago truncatula]	0	1033	no BLAST hit	-	-	-	5	0	24.3083	0	8.92531	0.0371754
a22155	a22155;174	gi|357502203|ref|XP_003621390,1| Chaperone protein clpB	[Medicago truncatula]	2e-117	365	sp|O74402|HSP78_SCHPO Heat shock protein 78, mitochondrial OS=Schizosaccharomyces pombe (strain 972 / ATCC 24843) GN=hsp78 PE=3 SV=1	40.11	2e-34	143	7	1	34.0316	5.1558	2.72261	0.0480816
minusa22165	a22165;153	gi|363814520|ref|NP_001242895,1| uncharacterized protein LOC100817151	[Glycine max]	2e-94	292	no BLAST hit	-	-	-	5	0	24.3083	0	8.92531	0.0371754
minusa22179	a22179;147	gi|388497158|gb|AFK36645,1| unknown	[Medicago truncatula]	7e-112	325	no BLAST hit	-	-	-	6	0	29.17	0	9.18834	0.0191335
a22191	a22191;144	gi|356575530|ref|XP_003555893,1| PREDICTED: dihydrolipoyllysine-residue acetyltransferase component of pyruvate dehydrogenase complex-like	[Glycine max]	0	723	sp|O59816|ODP2_SCHPO Dihydrolipoyllysineno BLAST hitresidue acetyltransferase component of pyruvate dehydrogenase complex, mitochondrial OS=Schizosaccharomyces pombe (strain 972 / ATCC 24843) GN=lat1 PE=3 SV=1	31.83	1e-38	158	11	2	53.4783	10.3116	2.37469	0.0174103
a22354	a22354;237	gi|356515635|ref|XP_003526504,1| PREDICTED: NADP-dependent malic enzyme-like	[Glycine max]	3e-112	337	sp|P78715|MAOH_NEOFR Malic enzyme, hydrogenosomal OS=Neocallimastix frontalis PE=1 SV=1	41.62	3e-29	125	10	2	48.6166	10.3116	2.23719	0.0293811
minusa2252	a2252;468	gi|388500070|gb|AFK38101,1| unknown	[Lotus japonicus]	0	671	sp|Q99383|HRP1_YEAST Nuclear polyadenylated RNAno BLAST hitbinding protein 4 OS=Saccharomyces cerevisiae (strain ATCC 204508 / S288c) GN=HRP1 PE=1 SV=1	46.3	6e-34	142	12	0	58.3399	0	10.1883	0.000355647
minusa22581	a22581;140	gi|356502634|ref|XP_003520123,1| PREDICTED: uncharacterized protein LOC100816942	[Glycine max]	1e-176	504	sp|O13773|UCP7_SCHPO UBA domainno BLAST hitcontaining protein 7 OS=Schizosaccharomyces pombe (strain 972 / ATCC 24843) GN=ucp7 PE=4 SV=1	39.55	4e-18	90.1	6	0	29.17	0	9.18834	0.0191335
a22617	a22617;142	gi|388494816|gb|AFK35474,1| unknown	[Medicago truncatula]	5e-115	338	no BLAST hit	-	-	-	0	6	0	30.9347	-9.27308	0.0126831
a226715	a226715;17	gi|357509945|ref|XP_003625261,1| hypothetical protein MTR_7g093220	[Medicago truncatula]	1e-67	207	no BLAST hit	-	-	-	7	0	34.0316	0	9.41073	0.00984762
a2274	a2274;333	gi|357506983|ref|XP_003623780,1| Cytochrome P450	[Medicago truncatula]	0	790	sp|Q9Y8G7|C505_FUSOX Bifunctional Pno BLAST hit450:NADPHno BLAST hitP450 reductase OS=Fusarium oxysporum GN=CYP505 PE=1 SV=1	24.77	3e-23	107	5	0	24.3083	0	8.92531	0.0371754
a22754	a22754;101	gi|19614|emb|CAA31968,1| histone H3 (AA 1-58)	[Medicago sativa]	1e-20	80.9	sp|A5E094|H33_LODEL Histone H3.3 OS=Lodderomyces elongisporus (strain ATCC 11503 / CBS 2605 / JCM 1781 / NBRC 1676 / NRRL YBno BLAST hit4239) GN=HHT3 PE=3 SV=1	87.18	6e-14	72.4	8	1	38.8933	5.1558	2.91526	0.0272064
a2279	a2279;452	gi|357520795|ref|XP_003630686,1| Mitochondrial-processing peptidase subunit alpha	[Medicago truncatula]	0	942	sp|P11914|MPPA_YEAST Mitochondrialno BLAST hitprocessing peptidase subunit alpha OS=Saccharomyces cerevisiae (strain ATCC 204508 / S288c) GN=MAS2 PE=1 SV=1	35.17	1e-55	214	4	16	19.4466	82.4925	-2.08474	0.00480258
a22852	a22852;187	gi|357437377|ref|XP_003588964,1| hypothetical protein MTR_1g015820	[Medicago truncatula]	7e-136	394	no BLAST hit	-	-	-	6	0	29.17	0	9.18834	0.0191335
a22973	a22973;135	gi|357511669|ref|XP_003626123,1| Peptide transporter PTR1	[Medicago truncatula]	3e-46	167	no BLAST hit	-	-	-	2	9	9.7233	46.402	-2.25467	0.0300342
minusa23064	a23064;124	gi|357504203|ref|XP_003622390,1| Hedgehog-interacting protein	[Medicago truncatula]	0	1301	no BLAST hit	-	-	-	8	1	38.8933	5.1558	2.91526	0.0272064
a23145	a23145;126	gi|357480933|ref|XP_003610752,1| hypothetical protein MTR_5g006610	[Medicago truncatula]	4e-81	247	no BLAST hit	-	-	-	0	5	0	25.7789	-9.01005	0.0261335
a23155	a23155;175	gi|359806420|ref|NP_001241242,1| uncharacterized protein LOC100812728	[Glycine max]	0	578	no BLAST hit	-	-	-	3	12	14.585	61.8694	-2.08474	0.01555
a23319	a23319;167	gi|357510217|ref|XP_003625397,1| Tyrosine decarboxylase	[Medicago truncatula]	0	895	tr|K1X4T2|K1X4T2_MARBU Aromaticno BLAST hitLno BLAST hitaminono BLAST hitacid decarboxylase OS=Marssonina brunnea f. sp. multigermtubi (strain MB_m1) GN=MBM_06276 PE=3 SV=1	46.42	1e-117	426	0	6	0	30.9347	-9.27308	0.0126831
a235	a235;429	gi|357473415|ref|XP_003606992,1| hypothetical protein MTR_4g071010	[Medicago truncatula]	0	563	no BLAST hit	-	-	-	2	16	9.7233	82.4925	-3.08474	0.00046226
a23623	a23623;76	gi|169349|gb|AAA33765,1| hydroxyproline-rich glycoprotein, partial	[Phaseolus vulgaris]	6e-24	98.6	no BLAST hit	-	-	-	7	1	34.0316	5.1558	2.72261	0.0480816
minusa2373	a2373;491	gi|357453441|ref|XP_003596997,1| hypothetical protein MTR_2g088460	[Medicago truncatula]	3e-59	186	no BLAST hit	-	-	-	15	1	72.9249	5.1558	3.82215	0.000425001
a23787	a23787;148	gi|356519651|ref|XP_003528484,1| PREDICTED: uncharacterized protein LOC100784618	[Glycine max]	0	909	no BLAST hit	-	-	-	8	1	38.8933	5.1558	2.91526	0.0272064
minusa23834	a23834;121	gi|357454941|ref|XP_003597751,1| Protein disulfide isomerase L-3b	[Medicago truncatula]	7e-112	342	sp|Q10057|PDI1_SCHPO Putative protein disulfideno BLAST hitisomerase C1F5.02 OS=Schizosaccharomyces pombe (strain 972 / ATCC 24843) GN=SPAC1F5.02 PE=3 SV=1	38.41	1e-24	111	17	4	82.6482	20.6231	2.00272	0.00658078
minusa23893	a23893;137	gi|6502525|gb|AAF14344,1|AF069305_1 phytochrome B	[Pisum sativum]	0	1951	sp|Q9P896|TCSA_EMENI Twono BLAST hitcomponent system protein A OS=Emericella nidulans (strain FGSC A4 / ATCC 38163 / CBS 112.46 / NRRL 194 / M139) GN=tcsA PE=3 SV=2	23.32	2e-09	62.4	2	17	9.7233	87.6483	-3.1722	0.000247916
a23909	a23909;150	gi|357478881|ref|XP_003609726,1| STAM-binding protein	[Medicago truncatula]	0	915	sp|Q9P371|SST2_SCHPO AMSHno BLAST hitlike protease sst2 OS=Schizosaccharomyces pombe (strain 972 / ATCC 24843) GN=sst2 PE=1 SV=1	32.4	1e-52	205	0	7	0	36.0905	-9.49547	0.00615535
a23955	a23955;109	gi|356498673|ref|XP_003518174,1| PREDICTED: uncharacterized protein LOC100793152	[Glycine max]	0	3394	no BLAST hit	-	-	-	9	2	43.755	10.3116	2.08518	0.0490615
minusa240	a240;818	gi|357494325|ref|XP_003617451,1| hypothetical protein MTR_5g091710	[Medicago truncatula]	1e-162	469	sp|A3LYI0|NST1_PICST Stress response protein NST1 OS=Scheffersomyces stipitis (strain ATCC 58785 / CBS 6054 / NBRC 10063 / NRRL Yno BLAST hit11545) GN=NST1 PE=3 SV=2	23.78	2e-07	54.3	0	8	0	41.2463	-9.68812	0.00298731
a24153	a24153;167	gi|358346636|ref|XP_003637372,1| Zinc knuckle family protein, partial	[Medicago truncatula]	4e-28	99.4	no BLAST hit	-	-	-	5	0	24.3083	0	8.92531	0.0371754
a24235	a24235;136	gi|357462653|ref|XP_003601608,1| Elongation factor P	[Medicago truncatula]	8e-137	394	tr|F4P5Q1|F4P5Q1_BATDJ Putative uncharacterized protein OS=Batrachochytrium dendrobatidis (strain JAM81 / FGSC 10211) GN=BATDEDRAFT_89540 PE=4 SV=1	27.18	2e-18	96.3	1	8	4.8617	41.2463	-3.08474	0.0168249
a24269	a24269;117	gi|356555219|ref|XP_003545932,1| PREDICTED: uncharacterized protein LOC100802996	[Glycine max]	1e-35	135	no BLAST hit	-	-	-	9	2	43.755	10.3116	2.08518	0.0490615
a24327	a24327;122	gi|351725077|ref|NP_001236056,1| pyruvate kinase	[Glycine max]	0	933	sp|Q12669|KPYK_ASPNG Pyruvate kinase OS=Aspergillus niger GN=pkiA PE=3 SV=1	45.64	4e-113	406	7	0	34.0316	0	9.41073	0.00984762
a243608	a243608;22	gi|357462257|ref|XP_003601410,1| Glucan endo-1,3-beta-glucosidase	[Medicago truncatula]	0	597	no BLAST hit	-	-	-	5	0	24.3083	0	8.92531	0.0371754
a24441	a24441;155	gi|357499097|ref|XP_003619837,1| Down syndrome critical region protein-like protein	[Medicago truncatula]	0	558	tr|G8BXY5|G8BXY5_TETPH Uncharacterized protein OS=Tetrapisispora phaffii (strain ATCC 24235 / CBS 4417 / NBRC 1672 / NRRL Yno BLAST hit8282 / UCD 70no BLAST hit5) GN=TPHA0I02620 PE=4 SV=1	20.8	8e-06	54.7	7	1	34.0316	5.1558	2.72261	0.0480816
minusa24579	a24579;177	gi|2104683|emb|CAA66482,1| transcription factor	[Vicia faba var, minor]	0	1167	sp|Q12216|SIZ2_YEAST E3 SUMOno BLAST hitprotein ligase SIZ2 OS=Saccharomyces cerevisiae (strain ATCC 204508 / S288c) GN=NFI1 PE=1 SV=1	21.81	8e-23	106	0	6	0	30.9347	-9.27308	0.0126831
a245953	a245953;20	gi|1806142|emb|CAA65980,1| cdc2MsD	[Medicago sativa]	0	593	sp|P43063|CDK1_CANAL Cyclinno BLAST hitdependent kinase 1 OS=Candida albicans (strain SC5314 / ATCC MYAno BLAST hit2876) GN=CDC28 PE=2 SV=1	54.69	2e-90	329	8	1	38.8933	5.1558	2.91526	0.0272064
a246012	a246012;14	gi|357475557|ref|XP_003608064,1| Transcription factor bHLH	[Medicago truncatula]	3e-102	300	no BLAST hit	-	-	-	9	0	43.755	0	9.7733	0.00260859
a24616	a24616;107	gi|357488545|ref|XP_003614560,1| hypothetical protein MTR_5g055480	[Medicago truncatula]	0	704	no BLAST hit	-	-	-	5	0	24.3083	0	8.92531	0.0371754
minusa24635	a24635;194	gi|357520845|ref|XP_003630711,1| Ceramide glucosyltransferase	[Medicago truncatula]	0	1013	no BLAST hit	-	-	-	0	8	0	41.2463	-9.68812	0.00298731
a24639	a24639;158	gi|356534770|ref|XP_003535925,1| PREDICTED: villin-2-like isoform 1	[Glycine max]	2e-125	390	no BLAST hit	-	-	-	9	1	43.755	5.1558	3.08518	0.0152686
minusa24723	a24723;139	gi|217072644|gb|ACJ84682,1| unknown	[Medicago truncatula]	2e-165	470	no BLAST hit	-	-	-	3	12	14.585	61.8694	-2.08474	0.01555
a2480	a2480;497	gi|84468392|dbj|BAE71279,1| hypothetical protein	[Trifolium pratense]	0	996	no BLAST hit	-	-	-	5	0	24.3083	0	8.92531	0.0371754
a24874	a24874;150	gi|357506015|ref|XP_003623296,1| hypothetical protein MTR_7g068310	[Medicago truncatula]	0	863	tr|J4I8F5|J4I8F5_FIBRA Uncharacterized protein OS=Fibroporia radiculosa (strain TFFH 294) GN=FIBRA_01337 PE=3 SV=1	26.54	5e-16	89.4	1	8	4.8617	41.2463	-3.08474	0.0168249
a25008	a25008;62	gi|357519305|ref|XP_003629941,1| UDP-glucose glucosyltransferase	[Medicago truncatula]	0	824	tr|G2YBI7|G2YBI7_BOTF4 Glycosyltransferase family 1 protein OS=Botryotinia fuckeliana (strain T4) GN=BofuT4P174000007001 PE=4 SV=1	32.27	8e-20	101	6	0	29.17	0	9.18834	0.0191335
minusa25114	a25114;112	gi|388521781|gb|AFK48952,1| unknown	[Medicago truncatula]	3e-49	160	no BLAST hit	-	-	-	5	0	24.3083	0	8.92531	0.0371754
a25116	a25116;120	gi|356547802|ref|XP_003542295,1| PREDICTED: probable E3 ubiquitin-protein ligase XBOS32-like	[Glycine max]	0	906	sp|Q4X251|AKR1_ASPFU Palmitoyltransferase akr1 OS=Neosartorya fumigata (strain ATCC MYAno BLAST hit4609 / Af293 / CBS 101355 / FGSC A1100) GN=akr1 PE=3 SV=2	29.34	2e-15	82	1	7	4.8617	36.0905	-2.8921	0.0314996
minusa2528	a2528;478	gi|357479259|ref|XP_003609915,1| Protein TIFY 3B	[Medicago truncatula]	2e-85	259	no BLAST hit	-	-	-	2	11	9.7233	56.7136	-2.54417	0.0095061
minusa25566	a25566;127	gi|388496878|gb|AFK36505,1| unknown	[Medicago truncatula]	0	609	sp|O43049|PPT1_SCHPO Serine/threonineno BLAST hitprotein phosphatase T OS=Schizosaccharomyces pombe (strain 972 / ATCC 24843) GN=ppt1 PE=3 SV=2	32.54	4e-10	63.5	0	6	0	30.9347	-9.27308	0.0126831
minusa25580	a25580;111	gi|356558393|ref|XP_003547491,1| PREDICTED: uncharacterized protein LOC100815106	[Glycine max]	0	1068	no BLAST hit	-	-	-	0	7	0	36.0905	-9.49547	0.00615535
minusa25587	a25587;169	gi|357455479|ref|XP_003598020,1| Deoxycytidine kinase	[Medicago truncatula]	0	801	no BLAST hit	-	-	-	14	3	68.0633	15.4673	2.13765	0.0107658
a25654	a25654;119	gi|358349087|ref|XP_003638571,1| Symplekin	[Medicago truncatula]	7e-29	119	no BLAST hit	-	-	-	5	0	24.3083	0	8.92531	0.0371754
minusa25772	a25772;67	gi|357453695|ref|XP_003597128,1| TNP1	[Medicago truncatula]	0.0001	47.8	no BLAST hit	-	-	-	1	8	4.8617	41.2463	-3.08474	0.0168249
minusa25825	a25825;122	gi|357443977|ref|XP_003592266,1| Calmodulin-binding heat shock protein	[Medicago truncatula]	0	684	tr|I1CF63|I1CF63_RHIO9 Uncharacterized protein OS=Rhizopus delemar (strain RA 99no BLAST hit880 / ATCC MYAno BLAST hit4621 / FGSC 9543 / NRRL 43880) GN=RO3G_11804 PE=4 SV=1	32.68	6e-08	62	7	1	34.0316	5.1558	2.72261	0.0480816
minusa25827	a25827;76	gi|1052778|emb|CAA51786,1| ferritin	[Pisum sativum]	3e-169	487	tr|I1C6F9|I1C6F9_RHIO9 Ferritin OS=Rhizopus delemar (strain RA 99no BLAST hit880 / ATCC MYAno BLAST hit4621 / FGSC 9543 / NRRL 43880) GN=RO3G_08744 PE=3 SV=1	50.88	1e-29	134	0	5	0	25.7789	-9.01005	0.0261335
minusa25893	a25893;142	gi|357504419|ref|XP_003622498,1| Receptor-like protein kinase ANXUR2	[Medicago truncatula]	0	794	sp|Q755C4|IPL1_ASHGO Spindle assembly checkpoint kinase OS=Ashbya gossypii (strain ATCC 10895 / CBS 109.51 / FGSC 9923 / NRRL Yno BLAST hit1056) GN=IPL1 PE=3 SV=1	31.33	2e-23	107	0	6	0	30.9347	-9.27308	0.0126831
minusa25931	a25931;128	gi|357436995|ref|XP_003588773,1| UDP-N-acetylglucosamine/UDP-glucose/GDP-mannose transporter	[Medicago truncatula]	0	623	sp|Q9UTK8|GMT_SCHPO GDPno BLAST hitmannose transporter OS=Schizosaccharomyces pombe (strain 972 / ATCC 24843) GN=vrg4 PE=3 SV=1	21.45	1e-14	79	12	2	58.3399	10.3116	2.50022	0.0102223
a2607	a2607;377	gi|356548264|ref|XP_003542523,1| PREDICTED: uncharacterized protein LOC100793792	[Glycine max]	3e-113	336	no BLAST hit	-	-	-	9	0	43.755	0	9.7733	0.00260859
a260776	a260776;16	gi|357453415|ref|XP_003596984,1| Rhomboid family member	[Medicago truncatula]	1e-62	195	no BLAST hit	-	-	-	6	0	29.17	0	9.18834	0.0191335
a26084	a26084;104	gi|357445869|ref|XP_003593212,1| Metacaspase-1	[Medicago truncatula]	7e-162	467	sp|A5D9W7|MCA1_PICGU Metacaspaseno BLAST hit1 OS=Meyerozyma guilliermondii (strain ATCC 6260 / CBS 566 / DSM 6381 / JCM 1539 / NBRC 10279 / NRRL Yno BLAST hit324) GN=MCA1 PE=3 SV=2	33.02	6e-40	162	6	0	29.17	0	9.18834	0.0191335
minusa26119	a26119;113	gi|357473057|ref|XP_003606813,1| Programmed cell death protein	[Medicago truncatula]	0	675	no BLAST hit	-	-	-	11	1	53.4783	5.1558	3.37469	0.00471531
a26268	a26268;124	gi|388514819|gb|AFK45471,1| unknown	[Lotus japonicus]	5e-31	116	no BLAST hit	-	-	-	0	6	0	30.9347	-9.27308	0.0126831
minusa2635	a2635;526	gi|357462149|ref|XP_003601356,1| hypothetical protein MTR_3g079820	[Medicago truncatula]	8e-72	219	no BLAST hit	-	-	-	10	2	48.6166	10.3116	2.23719	0.0293811
a26640	a26640;105	gi|357441703|ref|XP_003591129,1| DEAD-box ATP-dependent RNA helicase	[Medicago truncatula]	0	1001	sp|Q5AZA6|DBP9_EMENI ATPno BLAST hitdependent RNA helicase dbp9 OS=Emericella nidulans (strain FGSC A4 / ATCC 38163 / CBS 112.46 / NRRL 194 / M139) GN=dbp9 PE=3 SV=1	39.78	8e-102	368	5	0	24.3083	0	8.92531	0.0371754
minusa26676	a26676;124	gi|363814579|ref|NP_001242765,1| uncharacterized protein LOC100797661	[Glycine max]	5e-177	505	no BLAST hit	-	-	-	7	1	34.0316	5.1558	2.72261	0.0480816
minusa26718	a26718;131	gi|357501163|ref|XP_003620870,1| Digalactosyldiacylglycerol synthase	[Medicago truncatula]	0	863	no BLAST hit	-	-	-	0	5	0	25.7789	-9.01005	0.0261335
minusa2694	a2694;485	gi|351722189|ref|NP_001238259,1| uncharacterized protein LOC100305376	[Glycine max]	0	750	sp|O42973|YGZ3_SCHPO Uncharacterized protein C20F10.03 OS=Schizosaccharomyces pombe (strain 972 / ATCC 24843) GN=SPBC20F10.03 PE=1 SV=1	25.81	4e-07	53.9	11	1	53.4783	5.1558	3.37469	0.00471531
minusa26943	a26943;156	gi|356567332|ref|XP_003551875,1| PREDICTED: uncharacterized protein LOC100527694	[Glycine max]	1e-154	443	no BLAST hit	-	-	-	5	0	24.3083	0	8.92531	0.0371754
minusa2698	a2698;603	gi|357439825|ref|XP_003590190,1| 3-isopropylmalate dehydratase	[Medicago truncatula]	0	979	sp|P49601|LEUC_USTMA 3no BLAST hitisopropylmalate dehydratase OS=Ustilago maydis (strain 521 / FGSC 9021) GN=LEU1 PE=3 SV=1	31.79	6e-53	206	3	12	14.585	61.8694	-2.08474	0.01555
minusa27035	a27035;139	gi|356520649|ref|XP_003528973,1| PREDICTED: nucleolar protein 10-like	[Glycine max]	0	1139	sp|O74879|NOL10_SCHPO Ribosome biogenesis protein enp2 homolog OS=Schizosaccharomyces pombe (strain 972 / ATCC 24843) GN=enp2 PE=1 SV=1	38.3	2e-108	390	0	5	0	25.7789	-9.01005	0.0261335
a27224	a27224;145	gi|217074906|gb|ACJ85813,1| unknown	[Medicago truncatula]	0	862	sp|Q9P4D1|ACT_PICPG Actin OS=Komagataella pastoris (strain GS115 / ATCC 20864) GN=ACT1 PE=3 SV=1	38.06	2e-73	274	5	0	24.3083	0	8.92531	0.0371754
minusa273	a273;707	gi|356538622|ref|XP_003537800,1| PREDICTED: glycine-rich protein 2b-like	[Glycine max]	6e-52	169	no BLAST hit	-	-	-	0	6	0	30.9347	-9.27308	0.0126831
a2735	a2735;256	gi|356532884|ref|XP_003534999,1| PREDICTED: squamosa promoter-binding-like protein 1-like	[Glycine max]	3e-168	526	tr|I1BVR6|I1BVR6_RHIO9 Uncharacterized protein OS=Rhizopus delemar (strain RA 99no BLAST hit880 / ATCC MYAno BLAST hit4621 / FGSC 9543 / NRRL 43880) GN=RO3G_05001 PE=4 SV=1	41.27	7e-08	49.3	5	0	24.3083	0	8.92531	0.0371754
minusa27374	a27374;89	gi|356518704|ref|XP_003528018,1| PREDICTED: N(2),N(2)-dimethylguanosine tRNA methyltransferase Trm1-like	[Glycine max]	0	668	sp|Q9P804|TRM1_SCHPO tRNA (guanine(26)no BLAST hitN(2))no BLAST hitdimethyltransferase OS=Schizosaccharomyces pombe (strain 972 / ATCC 24843) GN=trm1 PE=1 SV=1	29.89	6e-24	109	5	0	24.3083	0	8.92531	0.0371754
a27389	a27389;69	gi|356547041|ref|XP_003541926,1| PREDICTED: uncharacterized protein LOC100816820	[Glycine max]	0	701	no BLAST hit	-	-	-	6	0	29.17	0	9.18834	0.0191335
minusa27488	a27488;141	gi|357475213|ref|XP_003607892,1| RuBisCO large subunit-binding protein subunit alpha	[Medicago truncatula]	0	996	sp|O74261|HSP60_CANAL Heat shock protein 60, mitochondrial OS=Candida albicans (strain SC5314 / ATCC MYAno BLAST hit2876) GN=HSP60 PE=1 SV=1	40.79	1e-112	404	8	1	38.8933	5.1558	2.91526	0.0272064
minusa27749	a27749;61	gi|357500329|ref|XP_003620453,1| Transcription factor BEE	[Medicago truncatula]	1e-127	366	tr|M1WE72|M1WE72_CLAPU Uncharacterized protein OS=Claviceps purpurea 20.1 GN=CPUR_03289 PE=4 SV=1	30.54	1e-06	55.8	5	0	24.3083	0	8.92531	0.0371754
a2783	a2783;214	gi|357474241|ref|XP_003607405,1| Exportin-1	[Medicago truncatula]	0	689	sp|P14068|XPO1_SCHPO Exportinno BLAST hit1 OS=Schizosaccharomyces pombe (strain 972 / ATCC 24843) GN=xpo1 PE=1 SV=3	42.58	3e-80	297	8	1	38.8933	5.1558	2.91526	0.0272064
minusa27841	a27841;135	gi|357503585|ref|XP_003622081,1| hypothetical protein MTR_7g027020	[Medicago truncatula]	3e-108	316	no BLAST hit	-	-	-	8	0	38.8933	0	9.60338	0.00506838
a28075	a28075;103	gi|357475421|ref|XP_003607996,1| Autophagy-related protein	[Medicago truncatula]	0	2952	sp|P0CM30|ATG2_CRYNJ Autophagyno BLAST hitrelated protein 2 OS=Cryptococcus neoformans var. neoformans serotype D (strain JEC21 / ATCC MYAno BLAST hit565) GN=ATG2 PE=3 SV=1	30.46	6e-41	168	3	12	14.585	61.8694	-2.08474	0.01555
minusa28159	a28159;131	gi|357496967|ref|XP_003618772,1| Pre-rRNA-processing protein esf2	[Medicago truncatula]	8e-128	374	sp|O74362|ESF2_SCHPO Preno BLAST hitrRNAno BLAST hitprocessing protein esf2 OS=Schizosaccharomyces pombe (strain 972 / ATCC 24843) GN=esf2 PE=1 SV=1	41.8	3e-35	146	2	9	9.7233	46.402	-2.25467	0.0300342
minusa28249	a28249;81	gi|87240700|gb|ABD32558,1| KIP1-like	[Medicago truncatula]	5e-18	87.8	no BLAST hit	-	-	-	1	8	4.8617	41.2463	-3.08474	0.0168249
a28453	a28453;121	gi|388492978|gb|AFK34555,1| unknown	[Medicago truncatula]	4e-143	409	sp|Q9P7G5|BOS1_SCHPO Protein transport protein bos1 OS=Schizosaccharomyces pombe (strain 972 / ATCC 24843) GN=bos1 PE=3 SV=1	23.43	9e-06	48.5	0	5	0	25.7789	-9.01005	0.0261335
a2857	a2857;457	gi|358344793|ref|XP_003636471,1| Coiled-coil domain-containing protein	[Medicago truncatula]	1e-145	418	sp|P40206|JLP2_YEAST Protein JLP2 OS=Saccharomyces cerevisiae (strain ATCC 204508 / S288c) GN=JLP2 PE=1 SV=2	43.36	2e-27	120	3	13	14.585	67.0252	-2.20022	0.0090378
minusa2864	a2864;509	gi|357473147|ref|XP_003606858,1| Cold acclimation protein COR413-PM1	[Medicago truncatula]	5e-119	346	no BLAST hit	-	-	-	13	59	63.2016	304.191	-2.26695	5.54133e-09
minusa28833	a28833;82	gi|356498592|ref|XP_003518134,1| PREDICTED: uncharacterized protein LOC100795433	[Glycine max]	0	1498	sp|Q12754|RRP12_YEAST Ribosomal RNAno BLAST hitprocessing protein 12 OS=Saccharomyces cerevisiae (strain ATCC 204508 / S288c) GN=RRP12 PE=1 SV=1	21.49	2e-31	135	6	0	29.17	0	9.18834	0.0191335
minusa29194	a29194;71	gi|357494341|ref|XP_003617459,1| hypothetical protein MTR_5g091810	[Medicago truncatula]	0	951	no BLAST hit	-	-	-	5	0	24.3083	0	8.92531	0.0371754
minusa2934	a2934;515	gi|388508804|gb|AFK42468,1| unknown	[Medicago truncatula]	0	582	sp|P32582|CBS_YEAST Cystathionine betano BLAST hitsynthase OS=Saccharomyces cerevisiae (strain ATCC 204508 / S288c) GN=CYS4 PE=1 SV=1	36.92	1e-41	168	20	4	97.2332	20.6231	2.23719	0.00150167
minusa2937	a2937;400	gi|357442543|ref|XP_003591549,1| hypothetical protein MTR_1g088700	[Medicago truncatula]	6e-36	128	no BLAST hit	-	-	-	17	2	82.6482	10.3116	3.00272	0.000642368
minusa2984	a2984;270	gi|356521889|ref|XP_003529583,1| PREDICTED: uncharacterized protein LOC100788877	[Glycine max]	0.0001	42.7	no BLAST hit	-	-	-	8	0	38.8933	0	9.60338	0.00506838
minusa2990	a2990;396	gi|356542658|ref|XP_003539783,1| PREDICTED: lactoylglutathione lyase-like	[Glycine max]	6e-148	422	sp|P50107|LGUL_YEAST Lactoylglutathione lyase OS=Saccharomyces cerevisiae (strain ATCC 204508 / S288c) GN=GLO1 PE=1 SV=1	44.67	3e-30	129	15	3	72.9249	15.4673	2.23719	0.00650098
minusa29986	a29986;133	gi|358348742|ref|XP_003638402,1| BASS family bile acid sodium (Na+) symporter	[Medicago truncatula]	2e-116	357	no BLAST hit	-	-	-	10	2	48.6166	10.3116	2.23719	0.0293811
a300525	a300525;16	gi|357453235|ref|XP_003596894,1| hypothetical protein MTR_2g087390	[Medicago truncatula]	7e-11	60.8	no BLAST hit	-	-	-	6	0	29.17	0	9.18834	0.0191335
a3006	a3006;533	gi|357468423|ref|XP_003604496,1| Glyoxylate reductase	[Medicago truncatula]	0	570	sp|P53839|GOR1_YEAST Glyoxylate reductase 1 OS=Saccharomyces cerevisiae (strain ATCC 204508 / S288c) GN=GOR1 PE=1 SV=1	33.89	1e-30	131	11	1	53.4783	5.1558	3.37469	0.00471531
a3007	a3007;346	gi|357476201|ref|XP_003608386,1| Magnesium-dependent phosphatase	[Medicago truncatula]	2e-107	314	sp|O94279|MGDP1_SCHPO Putative magnesiumno BLAST hitdependent phosphatase P8B7.31 OS=Schizosaccharomyces pombe (strain 972 / ATCC 24843) GN=SPBP8B7.31 PE=1 SV=2	32.69	3e-13	72.8	0	6	0	30.9347	-9.27308	0.0126831
a30150	a30150;101	gi|357453019|ref|XP_003596786,1| Histone transcription regulator HIRA	[Medicago truncatula]	2e-68	229	sp|Q6BIR7|HIR2_DEBHA Protein HIR2 OS=Debaryomyces hansenii (strain ATCC 36239 / CBS 767 / JCM 1990 / NBRC 0083 / IGC 2968) GN=HIR2 PE=3 SV=2	33.33	6e-07	51.2	5	0	24.3083	0	8.92531	0.0371754
a30158	a30158;98	gi|356502390|ref|XP_003520002,1| PREDICTED: uncharacterized protein LOC100817125	[Glycine max]	0	816	tr|C4R7I2|C4R7I2_PICPG Histidine kinase osmosensor that regulates a MAP kinase cascade OS=Komagataella pastoris (strain GS115 / ATCC 20864) GN=PAS_chr4_0315 PE=4 SV=1	31.51	2e-07	61.6	10	2	48.6166	10.3116	2.23719	0.0293811
a3019	a3019;480	gi|363807596|ref|NP_001242409,1| uncharacterized protein LOC100785541	[Glycine max]	7e-157	449	no BLAST hit	-	-	-	6	0	29.17	0	9.18834	0.0191335
a3022	a3022;420	gi|357509479|ref|XP_003625028,1| Methyltransferase, putative	[Medicago truncatula]	4e-174	489	sp|P38892|CRG1_YEAST Probable Sno BLAST hitadenosylmethionineno BLAST hitdependent methyltransferase CRG1 OS=Saccharomyces cerevisiae (strain ATCC 204508 / S288c) GN=CRG1 PE=1 SV=1	29.61	3e-11	67	20	2	97.2332	10.3116	3.23719	0.000114875
minusa30518	a30518;93	gi|357470759|ref|XP_003605664,1| PHD finger protein	[Medicago truncatula]	1e-43	172	no BLAST hit	-	-	-	5	0	24.3083	0	8.92531	0.0371754
minusa306243	a306243;15	gi|356531241|ref|XP_003534186,1| PREDICTED: uncharacterized protein LOC100789631	[Glycine max]	3e-12	61.6	no BLAST hit	-	-	-	1	7	4.8617	36.0905	-2.8921	0.0314996
minusa30726	a30726;142	gi|255558994|ref|XP_002520520,1| ubiquinone biosynthesis protein, putative	[Ricinus communis]	3e-145	417	sp|Q0CC00|COQ4_ASPTN Ubiquinone biosynthesis protein coq4, mitochondrial OS=Aspergillus terreus (strain NIH 2624 / FGSC A1156) GN=coq4 PE=3 SV=1	42.34	1e-43	174	9	0	43.755	0	9.7733	0.00260859
a307431	a307431;14	gi|357448489|ref|XP_003594520,1| Homeobox-leucine zipper protein ATHB-14	[Medicago truncatula]	0	1207	no BLAST hit	-	-	-	5	0	24.3083	0	8.92531	0.0371754
a3098	a3098;227	gi|225448150|ref|XP_002263889,1| PREDICTED: ATP-dependent RNA helicase DHX29	[Vitis vinifera]	0	1868	sp|P0C7L7|YUM14_USTMA Putative DEAHno BLAST hitbox ATPno BLAST hitdependent helicase UM11114 OS=Ustilago maydis (strain 521 / FGSC 9021) GN=UM04112 PE=3 SV=1	35.67	1e-133	476	2	10	9.7233	51.5578	-2.40667	0.0169885
a31049	a31049;92	gi|357518645|ref|XP_003629611,1| Heat stress transcription factor A-5	[Medicago truncatula]	0	783	sp|P22121|HSF_KLULA Heat shock factor protein OS=Kluyveromyces lactis (strain ATCC 8585 / CBS 2359 / DSM 70799 / NBRC 1267 / NRRL Yno BLAST hit1140 / WM37) GN=HSF PE=1 SV=1	34.57	3e-20	97.4	8	0	38.8933	0	9.60338	0.00506838
a31362	a31362;92	gi|357477329|ref|XP_003608950,1| hypothetical protein MTR_4g106730	[Medicago truncatula]	0	1051	tr|F4P0R9|F4P0R9_BATDJ Putative uncharacterized protein OS=Batrachochytrium dendrobatidis (strain JAM81 / FGSC 10211) GN=BATDEDRAFT_24209 PE=4 SV=1	28.09	6e-10	69.3	6	0	29.17	0	9.18834	0.0191335
minusa31378	a31378;141	gi|388496612|gb|AFK36372,1| unknown	[Medicago truncatula]	0	590	no BLAST hit	-	-	-	6	0	29.17	0	9.18834	0.0191335
a31419	a31419;120	gi|356559110|ref|XP_003547844,1| PREDICTED: probable leucine-rich repeat receptor-like protein kinase At5g49770-like	[Glycine max]	0	1649	sp|P27636|CDC15_YEAST Cell division control protein 15 OS=Saccharomyces cerevisiae (strain ATCC 204508 / S288c) GN=CDC15 PE=1 SV=3	32.58	6e-18	90.9	1	7	4.8617	36.0905	-2.8921	0.0314996
minusa3146	a3146;468	gi|388516269|gb|AFK46196,1| unknown	[Medicago truncatula]	4e-83	249	sp|Q12091|DAP1_YEAST Damage response protein 1 OS=Saccharomyces cerevisiae (strain ATCC 204508 / S288c) GN=DAP1 PE=1 SV=1	38.71	5e-12	67.8	3	14	14.585	72.1809	-2.30713	0.00520003
a31603	a31603;135	gi|388512465|gb|AFK44294,1| unknown	[Lotus japonicus]	5e-166	478	no BLAST hit	-	-	-	0	7	0	36.0905	-9.49547	0.00615535
a31634	a31634;91	gi|357502665|ref|XP_003621621,1| LRR receptor-like serine/threonine-protein kinase FEI	[Medicago truncatula]	0	642	sp|Q10407|MKH1_SCHPO MAP kinase kinase kinase mkh1 OS=Schizosaccharomyces pombe (strain 972 / ATCC 24843) GN=mkh1 PE=3 SV=1	24.74	9e-14	75.9	9	1	43.755	5.1558	3.08518	0.0152686
minusa32193	a32193;110	gi|357454963|ref|XP_003597762,1| hypothetical protein MTR_2g101980	[Medicago truncatula]	2e-96	286	no BLAST hit	-	-	-	0	5	0	25.7789	-9.01005	0.0261335
minusa32298	a32298;123	gi|357496933|ref|XP_003618755,1| GDSL esterase/lipase	[Medicago truncatula]	0	621	tr|A8PX90|A8PX90_MALGO Putative uncharacterized protein OS=Malassezia globosa (strain ATCC MYAno BLAST hit4612 / CBS 7966) GN=MGL_1366 PE=4 SV=1	22.9	4e-09	65.5	7	0	34.0316	0	9.41073	0.00984762
a32319	a32319;109	gi|357479443|ref|XP_003610007,1| Extracellular ribonuclease	[Medicago truncatula]	0	550	tr|F4PFR6|F4PFR6_BATDJ Putative uncharacterized protein (Fragment) OS=Batrachochytrium dendrobatidis (strain JAM81 / FGSC 10211) GN=BATDEDRAFT_28958 PE=4 SV=1	39.09	2e-31	139	9	2	43.755	10.3116	2.08518	0.0490615
a32389	a32389;104	gi|255565533|ref|XP_002523757,1| eukaryotic translation initiation factor 2c, putative	[Ricinus communis]	0	1242	sp|O74957|AGO1_SCHPO Protein argonaute OS=Schizosaccharomyces pombe (strain 972 / ATCC 24843) GN=ago1 PE=1 SV=1	33.97	1e-116	418	0	5	0	25.7789	-9.01005	0.0261335
a3296	a3296;484	gi|8132287|gb|AAF73236,1|AF153061_1 MAP kinase 3	[Pisum sativum]	0	758	sp|Q00859|MAPK_FUSSO Mitogenno BLAST hitactivated protein kinase OS=Fusarium solani subsp. pisi GN=MAPK PE=2 SV=1	53.66	3e-99	360	3	16	14.585	82.4925	-2.49978	0.00167688
minusa32988	a32988;109	gi|357477371|ref|XP_003608971,1| RING finger protein	[Medicago truncatula]	0	681	sp|Q9C1X4|YKW3_SCHPO Uncharacterized RING finger protein P32A8.03c OS=Schizosaccharomyces pombe (strain 972 / ATCC 24843) GN=SPAP32A8.03c PE=4 SV=1	38.96	9e-10	62.8	0	7	0	36.0905	-9.49547	0.00615535
minusa33106	a33106;126	gi|357445635|ref|XP_003593095,1| Partner of Y14 and mago A	[Medicago truncatula]	1e-126	362	tr|G0SC95|G0SC95_CHATD Putative uncharacterized protein OS=Chaetomium thermophilum (strain DSM 1495 / CBS 144.50 / IMI 039719) GN=CTHT_0056420 PE=4 SV=1	31.28	5e-11	70.9	7	1	34.0316	5.1558	2.72261	0.0480816
minusa3342	a3342;464	gi|1370287|emb|CAA97910,1| core protein	[Pisum sativum]	4e-45	145	no BLAST hit	-	-	-	7	0	34.0316	0	9.41073	0.00984762
minusa33516	a33516;73	gi|357517947|ref|XP_003629262,1| Cornifelin	[Medicago truncatula]	0	539	no BLAST hit	-	-	-	7	1	34.0316	5.1558	2.72261	0.0480816
a3358	a3358;404	gi|357509669|ref|XP_003625123,1| Transcription initiation factor IIB	[Medicago truncatula]	0	588	sp|O13749|TF2B_SCHPO Transcription initiation factor IIB OS=Schizosaccharomyces pombe (strain 972 / ATCC 24843) GN=sua7 PE=3 SV=1	38.22	4e-46	182	4	19	19.4466	97.9599	-2.33267	0.000944009
minusa339	a339;844	gi|357479585|ref|XP_003610078,1| hypothetical protein MTR_4g127690	[Medicago truncatula]	7e-107	316	no BLAST hit	-	-	-	3	12	14.585	61.8694	-2.08474	0.01555
minusa34641	a34641;119	gi|356538526|ref|XP_003537754,1| PREDICTED: L-ascorbate oxidase homolog	[Glycine max]	8e-127	377	tr|E2LI41|E2LI41_MONPE Uncharacterized protein (Fragment) OS=Moniliophthora perniciosa (strain FA553 / isolate CP02) GN=MPER_06203 PE=4 SV=1	62.79	8e-59	229	7	0	34.0316	0	9.41073	0.00984762
a34766	a34766;162	gi|356535268|ref|XP_003536170,1| PREDICTED: glucan endo-1,3-beta-glucosidase 11-like	[Glycine max]	0	608	no BLAST hit	-	-	-	1	8	4.8617	41.2463	-3.08474	0.0168249
a3490	a3490;531	gi|388491308|gb|AFK33720,1| unknown	[Medicago truncatula]	9e-81	244	no BLAST hit	-	-	-	8	1	38.8933	5.1558	2.91526	0.0272064
minusa3497	a3497;462	gi|388493666|gb|AFK34899,1| unknown	[Medicago truncatula]	1e-166	471	sp|Q9Y6Z9|SOU1_SCHPO Sorbose reductase sou1 OS=Schizosaccharomyces pombe (strain 972 / ATCC 24843) GN=sou1 PE=3 SV=1	32.4	4e-25	112	5	0	24.3083	0	8.92531	0.0371754
minusa3500	a3500;296	gi|357461473|ref|XP_003601018,1| Sodium-coupled neutral amino acid transporter	[Medicago truncatula]	0	736	sp|P40074|AVT6_YEAST Vacuolar amino acid transporter 6 OS=Saccharomyces cerevisiae (strain ATCC 204508 / S288c) GN=AVT6 PE=1 SV=1	21.43	2e-17	88.2	1	9	4.8617	46.402	-3.25467	0.00891164
minusa35039	a35039;95	gi|357506755|ref|XP_003623666,1| Calcium binding protein	[Medicago truncatula]	2e-104	306	sp|P41041|CALM_PNECA Calmodulin OS=Pneumocystis carinii PE=3 SV=1	32.39	4e-16	82.4	10	1	48.6166	5.1558	3.23719	0.00851004
a35085	a35085;121	gi|297608991|ref|NP_001062485,2| Os08g0557500	[Oryza sativa Japonica Group]	1e-07	55.5	tr|F4PDB6|F4PDB6_BATDJ Putative uncharacterized protein OS=Batrachochytrium dendrobatidis (strain JAM81 / FGSC 10211) GN=BATDEDRAFT_14694 PE=4 SV=1	59.09	6e-06	55.1	8	1	38.8933	5.1558	2.91526	0.0272064
minusa3530	a3530;547	gi|388501820|gb|AFK38976,1| unknown	[Lotus japonicus]	4e-133	382	sp|Q9P3X9|PPID_NEUCR 41 kDa peptidylno BLAST hitprolyl cisno BLAST hittrans isomerase OS=Neurospora crassa (strain ATCC 24698 / 74no BLAST hitOR23no BLAST hit1A / CBS 708.71 / DSM 1257 / FGSC 987) GN=cypno BLAST hit41 PE=1 SV=1	69.14	2e-65	246	9	1	43.755	5.1558	3.08518	0.0152686
a35762	a35762;115	gi|356521841|ref|XP_003529559,1| PREDICTED: lipoamide acyltransferase component of branched-chain alpha-keto acid dehydrogenase complex, mitochondrial-like	[Glycine max]	0	739	sp|O59816|ODP2_SCHPO Dihydrolipoyllysineno BLAST hitresidue acetyltransferase component of pyruvate dehydrogenase complex, mitochondrial OS=Schizosaccharomyces pombe (strain 972 / ATCC 24843) GN=lat1 PE=3 SV=1	25.82	8e-33	139	7	1	34.0316	5.1558	2.72261	0.0480816
a35831	a35831;107	gi|356554870|ref|XP_003545765,1| PREDICTED: uncharacterized protein LOC100797688	[Glycine max]	2e-123	361	no BLAST hit	-	-	-	3	18	14.585	92.8041	-2.6697	0.000524998
a36033	a36033;97	gi|357444697|ref|XP_003592626,1| Protein kinase-coding resistance protein	[Medicago truncatula]	0	1045	sp|Q10407|MKH1_SCHPO MAP kinase kinase kinase mkh1 OS=Schizosaccharomyces pombe (strain 972 / ATCC 24843) GN=mkh1 PE=3 SV=1	27.05	1e-17	89.4	7	0	34.0316	0	9.41073	0.00984762
a3604	a3604;278	gi|357457997|ref|XP_003599279,1| Exocyst complex component	[Medicago truncatula]	0	1059	sp|Q6CK11|EXO70_KLULA Exocyst complex protein EXO70 OS=Kluyveromyces lactis (strain ATCC 8585 / CBS 2359 / DSM 70799 / NBRC 1267 / NRRL Yno BLAST hit1140 / WM37) GN=EXO70 PE=3 SV=1	26.62	8e-08	57	0	6	0	30.9347	-9.27308	0.0126831
minusa36101	a36101;97	gi|357480475|ref|XP_003610523,1| Ubiquitin	[Medicago truncatula]	0	1370	sp|Q4WTF3|RSP5_ASPFU Probable E3 ubiquitinno BLAST hitprotein ligase hulA OS=Neosartorya fumigata (strain ATCC MYAno BLAST hit4609 / Af293 / CBS 101355 / FGSC A1100) GN=hulA PE=3 SV=2	34.64	7e-52	203	2	12	9.7233	61.8694	-2.6697	0.0052695
a36144	a36144;85	gi|356526415|ref|XP_003531813,1| PREDICTED: ribosomal RNA large subunit methyltransferase I-like	[Glycine max]	0	749	no BLAST hit	-	-	-	9	0	43.755	0	9.7733	0.00260859
minusa3623	a3623;328	gi|356507883|ref|XP_003522692,1| PREDICTED: uncharacterized protein LOC100803099	[Glycine max]	0	586	sp|P33399|LHP1_YEAST La protein homolog OS=Saccharomyces cerevisiae (strain ATCC 204508 / S288c) GN=LHP1 PE=1 SV=2	28.32	3e-19	94	24	2	116.68	10.3116	3.50022	1.10199e-05
minusa36338	a36338;75	gi|356543215|ref|XP_003540058,1| PREDICTED: rab3 GTPase-activating protein non-catalytic subunit-like	[Glycine max]	0	768	tr|F4P322|F4P322_BATDJ Putative uncharacterized protein OS=Batrachochytrium dendrobatidis (strain JAM81 / FGSC 10211) GN=BATDEDRAFT_88568 PE=4 SV=1	24.93	2e-11	73.6	3	12	14.585	61.8694	-2.08474	0.01555
minusa3635	a3635;332	gi|356517440|ref|XP_003527395,1| PREDICTED: uncharacterized protein LOC100788155	[Glycine max]	0	864	no BLAST hit	-	-	-	15	3	72.9249	15.4673	2.23719	0.00650098
minusa36778	a36778;101	gi|356569278|ref|XP_003552830,1| PREDICTED: pattern formation protein EMB30-like	[Glycine max]	0	1058	tr|B8P605|B8P605_POSPM Predicted protein OS=Postia placenta (strain ATCC 44394 / Madison 698no BLAST hitR) GN=POSPLDRAFT_100522 PE=4 SV=1	25.47	2e-34	150	0	6	0	30.9347	-9.27308	0.0126831
minusa3680	a3680;267	gi|357451431|ref|XP_003595992,1| U5 small nuclear ribonucleoprotein 200 kDa helicase	[Medicago truncatula]	0	4165	sp|Q9UT24|BRR2_SCHPO Preno BLAST hitmRNAno BLAST hitsplicing factor brr2 OS=Schizosaccharomyces pombe (strain 972 / ATCC 24843) GN=brr2 PE=1 SV=1	49.58	0	1746	15	2	72.9249	10.3116	2.82215	0.0019782
minusa36890	a36890;83	gi|357506669|ref|XP_003623623,1| Pentatricopeptide repeat-containing protein	[Medicago truncatula]	0	734	sp|Q6CHP9|CCM1_YARLI Mitochondrial group I intron splicing factor CCM1 OS=Yarrowia lipolytica (strain CLIB 122 / E 150) GN=CCM1 PE=3 SV=1	23.11	8e-09	59.7	0	9	0	46.402	-9.85804	0.0014498
a3719	a3719;415	gi|357494841|ref|XP_003617709,1| hypothetical protein MTR_5g094600	[Medicago truncatula]	9e-79	237	no BLAST hit	-	-	-	9	2	43.755	10.3116	2.08518	0.0490615
a37325	a37325;105	gi|356571192|ref|XP_003553763,1| PREDICTED: exportin-4-like	[Glycine max]	0	1904	tr|I1CGK8|I1CGK8_RHIO9 Uncharacterized protein OS=Rhizopus delemar (strain RA 99no BLAST hit880 / ATCC MYAno BLAST hit4621 / FGSC 9543 / NRRL 43880) GN=RO3G_12299 PE=4 SV=1	22.44	2e-47	194	7	0	34.0316	0	9.41073	0.00984762
minusa37507	a37507;91	gi|356574904|ref|XP_003555583,1| PREDICTED: protein MON2 homolog	[Glycine max]	0	2803	sp|P48563|MON2_YEAST Protein MON2 OS=Saccharomyces cerevisiae (strain ATCC 204508 / S288c) GN=MON2 PE=1 SV=1	19.87	9e-38	157	7	1	34.0316	5.1558	2.72261	0.0480816
minusa3765	a3765;323	gi|357479523|ref|XP_003610047,1| hypothetical protein MTR_4g127350	[Medicago truncatula]	0	569	no BLAST hit	-	-	-	1	9	4.8617	46.402	-3.25467	0.00891164
a37710	a37710;117	gi|357442007|ref|XP_003591281,1| hypothetical protein MTR_1g085240	[Medicago truncatula]	1e-64	200	no BLAST hit	-	-	-	1	8	4.8617	41.2463	-3.08474	0.0168249
a37999	a37999;115	gi|357477517|ref|XP_003609044,1| Aldose 1-epimerase-like protein	[Medicago truncatula]	0	553	sp|P04397|GAL10_YEAST Bifunctional protein GAL10 OS=Saccharomyces cerevisiae (strain ATCC 204508 / S288c) GN=GAL10 PE=1 SV=2	28.36	1e-22	104	7	0	34.0316	0	9.41073	0.00984762
a3801	a3801;392	gi|357504325|ref|XP_003622451,1| hypothetical protein MTR_7g037920	[Medicago truncatula]	6e-148	421	no BLAST hit	-	-	-	2	10	9.7233	51.5578	-2.40667	0.0169885
a380454	a380454;8	gi|356560075|ref|XP_003548321,1| PREDICTED: DNA polymerase epsilon subunit 2-like	[Glycine max]	5e-71	227	sp|P0CN24|DPB2_CRYNJ DNA polymerase epsilon subunit B OS=Cryptococcus neoformans var. neoformans serotype D (strain JEC21 / ATCC MYAno BLAST hit565) GN=DPB2 PE=3 SV=1	40.19	3e-18	88.6	0	7	0	36.0905	-9.49547	0.00615535
minusa3805	a3805;456	gi|357476553|ref|XP_003608562,1| hypothetical protein MTR_4g097500	[Medicago truncatula]	1e-159	452	tr|Q0UCP1|Q0UCP1_PHANO Putative uncharacterized protein OS=Phaeosphaeria nodorum (strain SN15 / ATCC MYAno BLAST hit4574 / FGSC 10173) GN=SNOG_10473 PE=4 SV=1	24.51	1e-08	63.5	0	5	0	25.7789	-9.01005	0.0261335
a380595	a380595;13	gi|357519829|ref|XP_003630203,1| Ring finger protein	[Medicago truncatula]	1e-18	79.7	no BLAST hit	-	-	-	0	7	0	36.0905	-9.49547	0.00615535
minusa38275	a38275;94	gi|356515246|ref|XP_003526312,1| PREDICTED: probable histone-lysine N-methyltransferase ATXR3-like	[Glycine max]	4e-170	533	no BLAST hit	-	-	-	3	15	14.585	77.3367	-2.40667	0.00296498
a3844	a3844;425	gi|357443753|ref|XP_003592154,1| Chitinase	[Medicago truncatula]	0	557	sp|P29025|CHI1_RHINI Chitinase 1 OS=Rhizopus niveus GN=CHI1 PE=3 SV=1	39.42	5e-37	152	7	1	34.0316	5.1558	2.72261	0.0480816
minusa3903	a3903;367	gi|388507634|gb|AFK41883,1| unknown	[Medicago truncatula]	6e-73	225	no BLAST hit	-	-	-	5	27	24.3083	139.206	-2.5177	3.28532e-05
a39244	a39244;91	gi|388506546|gb|AFK41339,1| unknown	[Medicago truncatula]	2e-24	102	no BLAST hit	-	-	-	13	2	63.2016	10.3116	2.6157	0.00595365
minusa39265	a39265;86	gi|357501963|ref|XP_003621270,1| MYB transcription factor	[Medicago truncatula]	0	549	sp|O13493|MYB1_NEUCR Mybno BLAST hitlike DNAno BLAST hitbinding protein mybno BLAST hit1 OS=Neurospora crassa (strain ATCC 24698 / 74no BLAST hitOR23no BLAST hit1A / CBS 708.71 / DSM 1257 / FGSC 987) GN=rcano BLAST hit1 PE=3 SV=2	39.18	3e-15	80.1	1	7	4.8617	36.0905	-2.8921	0.0314996
minusa39512	a39512;85	gi|357459655|ref|XP_003600108,1| HAUS augmin-like complex subunit	[Medicago truncatula]	0	738	no BLAST hit	-	-	-	8	1	38.8933	5.1558	2.91526	0.0272064
minusa39551	a39551;90	gi|357493271|ref|XP_003616924,1| hypothetical protein MTR_5g085780	[Medicago truncatula]	0	767	tr|B2B7P1|B2B7P1_PODAN Podospora anserina S mat+ genomic DNA chromosome 2, supercontig 2 OS=Podospora anserina (strain S / ATCC MYAno BLAST hit4624 / DSM 980 / FGSC 10383) PE=4 SV=1	26.46	4e-08	62.8	0	5	0	25.7789	-9.01005	0.0261335
minusa39569	a39569;107	gi|357454851|ref|XP_003597706,1| WD repeat-containing protein	[Medicago truncatula]	0	534	sp|Q00808|HETE1_PODAS Vegetative incompatibility protein HETno BLAST hitEno BLAST hit1 OS=Podospora anserina GN=HETno BLAST hitE1 PE=4 SV=1	24.82	8e-12	69.3	9	0	43.755	0	9.7733	0.00260859
a3970	a3970;407	gi|388521171|gb|AFK48647,1| unknown	[Medicago truncatula]	0	654	sp|Q09176|U2AF1_SCHPO Splicing factor U2AF 23 kDa subunit OS=Schizosaccharomyces pombe (strain 972 / ATCC 24843) GN=SPAP8A3.06 PE=1 SV=2	50.49	3e-55	213	5	0	24.3083	0	8.92531	0.0371754
minusa39751	a39751;124	gi|356525409|ref|XP_003531317,1| PREDICTED: actin-related protein 3-like	[Glycine max]	0	846	sp|P32390|ARP3_SCHPO Actinno BLAST hitrelated protein 3 OS=Schizosaccharomyces pombe (strain 972 / ATCC 24843) GN=act2 PE=1 SV=1	57.65	1e-137	487	0	5	0	25.7789	-9.01005	0.0261335
minusa39764	a39764;81	gi|388514297|gb|AFK45210,1| unknown	[Lotus japonicus]	0	541	tr|B0CTT5|B0CTT5_LACBS Predicted protein OS=Laccaria bicolor (strain S238Nno BLAST hitH82 / ATCC MYAno BLAST hit4686) GN=LACBIDRAFT_187997 PE=4 SV=1	26.77	4e-16	89	0	7	0	36.0905	-9.49547	0.00615535
a397721	a397721;8	gi|224117164|ref|XP_002317495,1| predicted protein	[Populus trichocarpa]	7e-26	97.8	no BLAST hit	-	-	-	0	5	0	25.7789	-9.01005	0.0261335
a3989	a3989;290	gi|357439721|ref|XP_003590138,1| Pectinesterase inhibitor	[Medicago truncatula]	3e-112	329	no BLAST hit	-	-	-	1	7	4.8617	36.0905	-2.8921	0.0314996
minusa39915	a39915;81	gi|356570446|ref|XP_003553398,1| PREDICTED: uncharacterized protein LOC100782940	[Glycine max]	2e-123	365	no BLAST hit	-	-	-	7	1	34.0316	5.1558	2.72261	0.0480816
minusa4040	a4040;359	gi|357436503|ref|XP_003588527,1| Zinc finger protein CONSTANS-like protein	[Medicago truncatula]	0	516	no BLAST hit	-	-	-	10	2	48.6166	10.3116	2.23719	0.0293811
minusa404374	a404374;8	gi|358343713|ref|XP_003635942,1| PHD finger protein	[Medicago truncatula]	2e-85	257	sp|O74759|NTO1_SCHPO Mst2 complex subunit nto1 OS=Schizosaccharomyces pombe (strain 972 / ATCC 24843) GN=nto1 PE=1 SV=1	35	9e-14	73.2	5	0	24.3083	0	8.92531	0.0371754
a40703	a40703;108	gi|357474811|ref|XP_003607691,1| Tir-nbs-lrr resistance protein	[Medicago truncatula]	9e-74	249	no BLAST hit	-	-	-	9	2	43.755	10.3116	2.08518	0.0490615
minusa40718	a40718;96	gi|356529852|ref|XP_003533501,1| PREDICTED: serine/threonine-protein kinase-like protein At3g51990-like	[Glycine max]	0	732	sp|Q755C4|IPL1_ASHGO Spindle assembly checkpoint kinase OS=Ashbya gossypii (strain ATCC 10895 / CBS 109.51 / FGSC 9923 / NRRL Yno BLAST hit1056) GN=IPL1 PE=3 SV=1	29.15	4e-18	90.5	0	5	0	25.7789	-9.01005	0.0261335
a4089	a4089;381	gi|357506521|ref|XP_003623549,1| Class E vacuolar protein-sorting machinery protein HSE1	[Medicago truncatula]	1e-107	335	no BLAST hit	-	-	-	6	0	29.17	0	9.18834	0.0191335
a40918	a40918;127	gi|357453615|ref|XP_003597088,1| GPI-anchored protein, putative	[Medicago truncatula]	0	537	no BLAST hit	-	-	-	5	0	24.3083	0	8.92531	0.0371754
a4095	a4095;352	gi|357465371|ref|XP_003602967,1| Thylakoidal processing peptidase	[Medicago truncatula]	0	616	sp|O74800|IMP1_SCHPO Mitochondrial inner membrane protease subunit 1 OS=Schizosaccharomyces pombe (strain 972 / ATCC 24843) GN=imp1 PE=3 SV=1	28.28	3e-06	51.2	14	2	68.0633	10.3116	2.72261	0.00344279
minusa4103	a4103;365	gi|357483875|ref|XP_003612224,1| Diaminopimelate decarboxylase	[Medicago truncatula]	0	913	sp|Q9UQW9|DCOR_SCHPO Ornithine decarboxylase OS=Schizosaccharomyces pombe (strain 972 / ATCC 24843) GN=spe1 PE=2 SV=1	27.54	2e-16	85.1	1	7	4.8617	36.0905	-2.8921	0.0314996
a4118	a4118;391	gi|357463955|ref|XP_003602259,1| Soluble starch synthase	[Medicago truncatula]	0	1138	sp|Q9USK8|AGS1_SCHPO Cell wall alphano BLAST hit1,3no BLAST hitglucan synthase ags1 OS=Schizosaccharomyces pombe (strain 972 / ATCC 24843) GN=ags1 PE=1 SV=3	24.32	5e-09	60.8	2	9	9.7233	46.402	-2.25467	0.0300342
a4125	a4125;381	gi|357467173|ref|XP_003603871,1| Cysteine proteinase	[Medicago truncatula]	0	679	no BLAST hit	-	-	-	10	0	48.6166	0	9.92531	0.00134259
minusa41275	a41275;51	gi|356534574|ref|XP_003535828,1| PREDICTED: uncharacterized protein LOC100798284	[Glycine max]	0	641	no BLAST hit	-	-	-	0	5	0	25.7789	-9.01005	0.0261335
minusa41432	a41432;101	gi|357483269|ref|XP_003611921,1| hypothetical protein MTR_5g019430	[Medicago truncatula]	0	656	no BLAST hit	-	-	-	9	0	43.755	0	9.7733	0.00260859
a41547	a41547;133	gi|357470285|ref|XP_003605427,1| Pseudouridine-5'-phosphate glycosidase	[Medicago truncatula]	0	564	sp|Q9USY1|YOW5_SCHPO Pseudouridineno BLAST hitmetabolizing bifunctional protein C1861.05 OS=Schizosaccharomyces pombe (strain 972 / ATCC 24843) GN=SPBC1861.05 PE=3 SV=1	48.36	7e-68	254	6	0	29.17	0	9.18834	0.0191335
minusa41578	a41578;67	gi|357511587|ref|XP_003626082,1| R2R3-MYB transcription factor	[Medicago truncatula]	0	557	sp|O13493|MYB1_NEUCR Mybno BLAST hitlike DNAno BLAST hitbinding protein mybno BLAST hit1 OS=Neurospora crassa (strain ATCC 24698 / 74no BLAST hitOR23no BLAST hit1A / CBS 708.71 / DSM 1257 / FGSC 987) GN=rcano BLAST hit1 PE=3 SV=2	38.68	3e-16	84	6	23	29.17	118.583	-2.02334	0.000819619
minusa4208	a4208;210	gi|356512215|ref|XP_003524816,1| PREDICTED: E3 ubiquitin-protein ligase UPL1-like	[Glycine max]	0	6164	sp|Q9P4Z1|TOM1_NEUCR E3 ubiquitinno BLAST hitprotein ligase TOM1no BLAST hitlike OS=Neurospora crassa (strain ATCC 24698 / 74no BLAST hitOR23no BLAST hit1A / CBS 708.71 / DSM 1257 / FGSC 987) GN=B11B22.010 PE=3 SV=3	39.86	1e-130	466	23	5	111.818	25.7789	2.11689	0.00095503
minusa4222	a4222;339	gi|357481043|ref|XP_003610807,1| 50S ribosomal protein L14	[Medicago truncatula]	1e-110	321	sp|O94292|RM38_SCHPO 54S ribosomal protein L38, mitochondrial OS=Schizosaccharomyces pombe (strain 972 / ATCC 24843) GN=mrpl38 PE=3 SV=2	44.63	6e-21	98.6	8	1	38.8933	5.1558	2.91526	0.0272064
minusa4230	a4230;348	gi|357502831|ref|XP_003621704,1| Eukaryotic translation initiation factor 3 subunit	[Medicago truncatula]	0	661	sp|Q5BDW0|EIF3H_EMENI Eukaryotic translation initiation factor 3 subunit H OS=Emericella nidulans (strain FGSC A4 / ATCC 38163 / CBS 112.46 / NRRL 194 / M139) GN=AN1270 PE=3 SV=2	37.75	2e-58	223	17	2	82.6482	10.3116	3.00272	0.000642368
minusa4238	a4238;387	gi|357519295|ref|XP_003629936,1| hypothetical protein MTR_8g088510	[Medicago truncatula]	0	808	tr|B0DR99|B0DR99_LACBS Predicted protein OS=Laccaria bicolor (strain S238Nno BLAST hitH82 / ATCC MYAno BLAST hit4686) GN=LACBIDRAFT_307948 PE=4 SV=1	29.27	4e-32	142	1	7	4.8617	36.0905	-2.8921	0.0314996
a42479	a42479;88	gi|255582596|ref|XP_002532080,1| RNA binding motif protein, putative	[Ricinus communis]	9e-29	107	sp|P0CR16|MRD1_CRYNJ Multiple RNAno BLAST hitbinding domainno BLAST hitcontaining protein 1 OS=Cryptococcus neoformans var. neoformans serotype D (strain JEC21 / ATCC MYAno BLAST hit565) GN=MRD1 PE=3 SV=1	41.27	2e-06	48.5	11	0	53.4783	0	10.0628	0.000691006
minusa4282	a4282;386	gi|357489915|ref|XP_003615245,1| Transcription factor bHLH143	[Medicago truncatula]	0	573	no BLAST hit	-	-	-	9	0	43.755	0	9.7733	0.00260859
a4287	a4287;339	gi|357510555|ref|XP_003625566,1| Pentatricopeptide repeat-containing protein	[Medicago truncatula]	0	1249	sp|Q6CHP9|CCM1_YARLI Mitochondrial group I intron splicing factor CCM1 OS=Yarrowia lipolytica (strain CLIB 122 / E 150) GN=CCM1 PE=3 SV=1	22.63	8e-09	60.1	14	1	68.0633	5.1558	3.72261	0.000780035
minusa42909	a42909;91	gi|388520921|gb|AFK48522,1| unknown	[Lotus japonicus]	3e-38	131	no BLAST hit	-	-	-	3	14	14.585	72.1809	-2.30713	0.00520003
minusa4291	a4291;463	gi|357474027|ref|XP_003607298,1| Aminotransferase y4uB	[Medicago truncatula]	0	915	sp|O94562|YGD3_SCHPO Uncharacterized aminotransferase C1771.03c OS=Schizosaccharomyces pombe (strain 972 / ATCC 24843) GN=SPBC1773.03c PE=3 SV=1	32.41	4e-59	226	14	2	68.0633	10.3116	2.72261	0.00344279
minusa4302	a4302;339	gi|357441373|ref|XP_003590964,1| RNA-binding protein	[Medicago truncatula]	1e-168	479	sp|Q10355|YDB2_SCHPO Uncharacterized RNAno BLAST hitbinding protein C22E12.02 OS=Schizosaccharomyces pombe (strain 972 / ATCC 24843) GN=SPAC22E12.02 PE=4 SV=1	51.96	1e-25	114	16	2	77.7866	10.3116	2.91526	0.00113018
minusa4313	a4313;356	gi|357511183|ref|XP_003625880,1| Spermatogenesis-associated protein	[Medicago truncatula]	0	1471	tr|M2PFH2|M2PFH2_CERSU Uncharacterized protein OS=Ceriporiopsis subvermispora B GN=CERSUDRAFT_86096 PE=4 SV=1	42.78	6e-148	528	7	1	34.0316	5.1558	2.72261	0.0480816
a43840	a43840;106	gi|357496439|ref|XP_003618508,1| Reticulon-like protein B16	[Medicago truncatula]	2e-124	361	no BLAST hit	-	-	-	2	9	9.7233	46.402	-2.25467	0.0300342
a43846	a43846;97	gi|147780359|emb|CAN59936,1| hypothetical protein VITISV_001878	[Vitis vinifera]	1e-05	37	no BLAST hit	-	-	-	0	5	0	25.7789	-9.01005	0.0261335
a4408	a4408;405	gi|388519095|gb|AFK47609,1| unknown	[Lotus japonicus]	2e-175	504	sp|Q10185|ABC2_SCHPO ATPno BLAST hitbinding cassette transporter abc2 OS=Schizosaccharomyces pombe (strain 972 / ATCC 24843) GN=abc2 PE=1 SV=1	50.37	6e-74	275	1	8	4.8617	41.2463	-3.08474	0.0168249
minusa44146	a44146;71	gi|357455193|ref|XP_003597877,1| Pentatricopeptide repeat-containing protein	[Medicago truncatula]	6e-150	445	no BLAST hit	-	-	-	13	2	63.2016	10.3116	2.6157	0.00595365
a44246	a44246;96	gi|357475085|ref|XP_003607828,1| Pyruvate kinase	[Medicago truncatula]	1e-100	306	sp|Q875S4|KPYK_LACK1 Pyruvate kinase OS=Lachancea kluyveri (strain ATCC 58438 / CBS 3082 / CCRC 21498 / NBRC 1685 / JCM 7257 / NCYC 543 / NRRL Yno BLAST hit12651) GN=PYK1 PE=3 SV=1	28.93	4e-13	72.4	1	8	4.8617	41.2463	-3.08474	0.0168249
a44501	a44501;89	gi|357520437|ref|XP_003630507,1| hypothetical protein MTR_8g098290	[Medicago truncatula]	1e-07	59.3	no BLAST hit	-	-	-	17	4	82.6482	20.6231	2.00272	0.00658078
minusa4492	a4492;210	gi|357445503|ref|XP_003593029,1| DEAD box ATP-dependent RNA helicase	[Medicago truncatula]	0	1929	sp|Q1DHB2|PRP5_COCIM Preno BLAST hitmRNAno BLAST hitprocessing ATPno BLAST hitdependent RNA helicase PRP5 OS=Coccidioides immitis (strain RS) GN=PRP5 PE=3 SV=1	44.97	1e-179	628	13	3	63.2016	15.4673	2.03074	0.017671
a45158	a45158;82	gi|356519419|ref|XP_003528370,1| PREDICTED: katanin p60 ATPase-containing subunit-like	[Glycine max]	0	915	sp|Q09803|VPS4_SCHPO Suppressor protein of bem1/bed5 double mutants OS=Schizosaccharomyces pombe (strain 972 / ATCC 24843) GN=vps4 PE=3 SV=1	43.3	7e-72	269	7	0	34.0316	0	9.41073	0.00984762
minusa4526	a4526;396	gi|388499218|gb|AFK37675,1| unknown	[Medicago truncatula]	1e-141	399	sp|P09805|KTXA_KLULA Killer toxin subunits alpha/beta OS=Kluyveromyces lactis (strain ATCC 8585 / CBS 2359 / DSM 70799 / NBRC 1267 / NRRL Yno BLAST hit1140 / WM37) PE=1 SV=1	40.3	6e-06	48.5	3	18	14.585	92.8041	-2.6697	0.000524998
minusa4528	a4528;456	gi|356566086|ref|XP_003551266,1| PREDICTED: probable NADH dehydrogenase-like	[Glycine max]	0	901	sp|O43090|NDH2_SCHPO Probable NADHno BLAST hitubiquinone oxidoreductase C947.15c, mitochondrial OS=Schizosaccharomyces pombe (strain 972 / ATCC 24843) GN=SPBC947.15c PE=3 SV=1	36.71	6e-73	272	8	1	38.8933	5.1558	2.91526	0.0272064
minusa45298	a45298;64	gi|255578609|ref|XP_002530166,1| conserved hypothetical protein	[Ricinus communis]	2e-56	187	no BLAST hit	-	-	-	1	9	4.8617	46.402	-3.25467	0.00891164
a4550	a4550;330	gi|357485675|ref|XP_003613125,1| ABC transporter B family member	[Medicago truncatula]	0	1220	sp|P97998|MDL1_CANAX ATPno BLAST hitdependent permease MDL1 OS=Candida albicans GN=MDL1 PE=3 SV=1	35.8	1e-72	272	9	2	43.755	10.3116	2.08518	0.0490615
minusa4569	a4569;247	gi|357495005|ref|XP_003617791,1| Pre-mRNA-splicing factor ISY1-like protein	[Medicago truncatula]	0	568	sp|Q4PEZ0|ISY1_USTMA Preno BLAST hitmRNAno BLAST hitsplicing factor ISY1 OS=Ustilago maydis (strain 521 / FGSC 9021) GN=ISY1 PE=3 SV=1	45.77	3e-38	157	0	5	0	25.7789	-9.01005	0.0261335
minusa45828	a45828;76	gi|357498659|ref|XP_003619618,1| Receptor-like protein kinase	[Medicago truncatula]	0	1241	sp|O13839|FIN1_SCHPO G2no BLAST hitspecific protein kinase fin1 OS=Schizosaccharomyces pombe (strain 972 / ATCC 24843) GN=fin1 PE=3 SV=1	27.75	7e-12	70.1	7	1	34.0316	5.1558	2.72261	0.0480816
a45949	a45949;79	gi|388493434|gb|AFK34783,1| unknown	[Lotus japonicus]	6e-138	399	tr|E3K9S3|E3K9S3_PUCGT Putative uncharacterized protein OS=Puccinia graminis f. sp. tritici (strain CRL 75no BLAST hit36no BLAST hit700no BLAST hit3 / race SCCL) GN=PGTG_07396 PE=4 SV=1	37.62	1e-12	77.4	11	1	53.4783	5.1558	3.37469	0.00471531
minusa4612	a4612;343	gi|357477315|ref|XP_003608943,1| hypothetical protein MTR_4g106650	[Medicago truncatula]	8e-82	253	no BLAST hit	-	-	-	2	9	9.7233	46.402	-2.25467	0.0300342
a4638	a4638;327	gi|388517513|gb|AFK46818,1| unknown	[Medicago truncatula]	8e-126	365	sp|Q9UUB1|RIB4_SCHPO 6,7no BLAST hitdimethylno BLAST hit8no BLAST hitribityllumazine synthase OS=Schizosaccharomyces pombe (strain 972 / ATCC 24843) GN=rib4 PE=1 SV=1	36.03	1e-16	84.3	10	2	48.6166	10.3116	2.23719	0.0293811
minusa4695	a4695;317	gi|357481457|ref|XP_003611014,1| Pre-mRNA-splicing factor CLF1	[Medicago truncatula]	0	1353	sp|Q5K654|CLF1_PARBR Preno BLAST hitmRNAno BLAST hitsplicing factor CLF1 OS=Paracoccidioides brasiliensis GN=CLF1 PE=3 SV=1	54.53	0	723	1	7	4.8617	36.0905	-2.8921	0.0314996
minusa4705	a4705;423	gi|27475614|emb|CAD23250,1| farnesyl-diphosphate farnesyltransferase	[Medicago truncatula]	0	778	sp|P78589|FDFT_CANAX Squalene synthase OS=Candida albicans GN=ERG9 PE=3 SV=1	45.22	4e-70	263	0	8	0	41.2463	-9.68812	0.00298731
minusa4740	a4740;410	gi|356573919|ref|XP_003555103,1| PREDICTED: methionine aminopeptidase 2B-like	[Glycine max]	0	756	sp|O60085|MAP2_SCHPO Methionine aminopeptidase 2 OS=Schizosaccharomyces pombe (strain 972 / ATCC 24843) GN=fma2 PE=3 SV=1	59.23	3e-141	499	14	3	68.0633	15.4673	2.13765	0.0107658
minusa4806	a4806;374	gi|357452949|ref|XP_003596751,1| SPA1-like protein	[Medicago truncatula]	0	1627	sp|P78706|RCO1_NEUCR Transcriptional repressor rcono BLAST hit1 OS=Neurospora crassa (strain ATCC 24698 / 74no BLAST hitOR23no BLAST hit1A / CBS 708.71 / DSM 1257 / FGSC 987) GN=rcono BLAST hit1 PE=4 SV=2	27.94	5e-20	97.8	9	2	43.755	10.3116	2.08518	0.0490615
a481	a481;495	gi|356514103|ref|XP_003525746,1| PREDICTED: PGR5-like protein 1A, chloroplastic-like	[Glycine max]	0	530	no BLAST hit	-	-	-	8	1	38.8933	5.1558	2.91526	0.0272064
a4868	a4868;387	gi|357449039|ref|XP_003594795,1| Beta xylosidase	[Medicago truncatula]	0	1408	sp|Q4WFI6|BXLB_ASPFU Probable exono BLAST hit1,4no BLAST hitbetano BLAST hitxylosidase bxlB OS=Neosartorya fumigata (strain ATCC MYAno BLAST hit4609 / Af293 / CBS 101355 / FGSC A1100) GN=bxlB PE=3 SV=1	40.17	7e-137	485	12	62	58.3399	319.659	-2.45398	3.62177e-10
a4886	a4886;298	gi|356504169|ref|XP_003520871,1| PREDICTED: uncharacterized protein LOC100817301	[Glycine max]	0	959	sp|P0CG70|UBI4P_NEUCR Polyubiquitin OS=Neurospora crassa (strain ATCC 24698 / 74no BLAST hitOR23no BLAST hit1A / CBS 708.71 / DSM 1257 / FGSC 987) GN=ubino BLAST hit4 PE=1 SV=1	33.57	1e-13	76.3	18	1	87.5099	5.1558	4.08518	6.75681e-05
minusa49	a49;1553	gi|21322711|emb|CAD22154,1| pherophorin-dz1 protein	[Volvox carteri f, nagariensis]	6e-47	172	no BLAST hit	-	-	-	1	7	4.8617	36.0905	-2.8921	0.0314996
minusa49045	a49045;79	gi|356504949|ref|XP_003521255,1| PREDICTED: type I inositol-1,4,5-trisphosphate 5-phosphatase CVP2-like	[Glycine max]	0	954	sp|O14306|YE8A_SCHPO Probable inositol polyphosphate 5no BLAST hitphosphatase C9G1.10c OS=Schizosaccharomyces pombe (strain 972 / ATCC 24843) GN=SPAC9G1.10c PE=1 SV=2	34.75	9e-35	146	7	0	34.0316	0	9.41073	0.00984762
a49070	a49070;83	gi|357488973|ref|XP_003614774,1| hypothetical protein MTR_5g059070	[Medicago truncatula]	0	685	no BLAST hit	-	-	-	9	0	43.755	0	9.7733	0.00260859
a4952	a4952;259	gi|388521491|gb|AFK48807,1| unknown	[Medicago truncatula]	3e-134	387	sp|P41734|IAH1_YEAST Isoamyl acetateno BLAST hithydrolyzing esterase OS=Saccharomyces cerevisiae (strain ATCC 204508 / S288c) GN=IAH1 PE=1 SV=1	33.18	2e-21	100	15	2	72.9249	10.3116	2.82215	0.0019782
a4963	a4963;359	gi|356565063|ref|XP_003550764,1| PREDICTED: calcium-dependent protein kinase 30-like	[Glycine max]	0	730	sp|Q9P7I2|KCC1_SCHPO Calcium/calmodulinno BLAST hitdependent protein kinase type I OS=Schizosaccharomyces pombe (strain 972 / ATCC 24843) GN=cmk1 PE=1 SV=1	45.16	1e-37	155	1	7	4.8617	36.0905	-2.8921	0.0314996
minusa5	a5;8083	gi|357492397|ref|XP_003616487,1| Metallocarboxypeptidase inhibitor	[Medicago truncatula]	1e-125	291	no BLAST hit	-	-	-	5	19	24.3083	97.9599	-2.01074	0.00255727
minusa5107	a5107;66	gi|147853799|emb|CAN81715,1| hypothetical protein VITISV_032902	[Vitis vinifera]	3e-125	338	sp|P25600|YCH4_YEAST Putative transposon Ty5no BLAST hit1 protein YCL074W OS=Saccharomyces cerevisiae (strain ATCC 204508 / S288c) GN=TY5A PE=5 SV=2	24.4	4e-09	61.6	0	5	0	25.7789	-9.01005	0.0261335
a5118	a5118;361	gi|217980|dbj|BAA00885,1| phenylalanine ammonia-lyase	[Pisum sativum]	0	897	sp|P11544|PALY_RHOTO Phenylalanine/tyrosine ammoniano BLAST hitlyase OS=Rhodosporidium toruloides GN=PAL PE=1 SV=2	35.71	6e-61	232	9	1	43.755	5.1558	3.08518	0.0152686
minusa5124	a5124;422	gi|357469257|ref|XP_003604913,1| Aldose reductase	[Medicago truncatula]	0	598	sp|P27800|ALDX_SPOSA Aldehyde reductase 1 OS=Sporobolomyces salmonicolor GN=ARI PE=1 SV=3	46.83	8e-58	221	0	6	0	30.9347	-9.27308	0.0126831
a51407	a51407;93	gi|356513975|ref|XP_003525683,1| PREDICTED: probable galacturonosyltransferase 3-like	[Glycine max]	0	1095	tr|G7E0R7|G7E0R7_MIXOS Uncharacterized protein OS=Mixia osmundae (strain CBS 9802 / IAM 14324 / JCM 22182 / KY 12970) GN=Mo03094 PE=4 SV=1	22.48	6e-19	99.4	1	7	4.8617	36.0905	-2.8921	0.0314996
a51464 #or# a6025	a51464;38	gi|357511363|ref|XP_003625970,1| Acylamino-acid-releasing enzyme	[Medicago truncatula]	0	1776	sp|P25600|YCH4_YEAST Putative transposon Ty5no BLAST hit1 protein YCL074W OS=Saccharomyces cerevisiae (strain ATCC 204508 / S288c) GN=TY5A PE=5 SV=2	31.51	1e-36	153	9	0	43.755	0	9.7733	0.00260859
minusa51633	a51633;104	gi|357485719|ref|XP_003613147,1| Ribose-phosphate pyrophosphokinase	[Medicago truncatula]	0	697	sp|P38620|KPR2_YEAST Riboseno BLAST hitphosphate pyrophosphokinase 2 OS=Saccharomyces cerevisiae (strain ATCC 204508 / S288c) GN=PRS2 PE=1 SV=1	27.59	2e-12	71.2	5	0	24.3083	0	8.92531	0.0371754
a5187	a5187;290	gi|356506120|ref|XP_003521835,1| PREDICTED: uncharacterized protein LOC100306569	[Glycine max]	6e-85	271	no BLAST hit	-	-	-	13	3	63.2016	15.4673	2.03074	0.017671
minusa51976	a51976;65	gi|356536117|ref|XP_003536586,1| PREDICTED: uncharacterized protein LOC100808920	[Glycine max]	0	654	no BLAST hit	-	-	-	5	0	24.3083	0	8.92531	0.0371754
a5212	a5212;391	gi|357456475|ref|XP_003598518,1| hypothetical protein MTR_3g014680	[Medicago truncatula]	0	739	no BLAST hit	-	-	-	12	2	58.3399	10.3116	2.50022	0.0102223
a5236	a5236;405	gi|356516873|ref|XP_003527117,1| PREDICTED: protein COBRA-like	[Glycine max]	0	851	no BLAST hit	-	-	-	3	13	14.585	67.0252	-2.20022	0.0090378
minusa52684	a52684;64	gi|388509574|gb|AFK42853,1| unknown	[Medicago truncatula]	2e-131	380	no BLAST hit	-	-	-	7	0	34.0316	0	9.41073	0.00984762
a5282	a5282;281	gi|357511995|ref|XP_003626286,1| Xaa-Pro aminopeptidase	[Medicago truncatula]	0	1230	sp|Q0CDB3|AMPP1_ASPTN Probable Xaano BLAST hitPro aminopeptidase P OS=Aspergillus terreus (strain NIH 2624 / FGSC A1156) GN=ampp PE=3 SV=1	48.01	9e-165	578	14	0	68.0633	0	10.4107	9.42095e-05
minusa52963	a52963;71	gi|357461257|ref|XP_003600910,1| NF-X1-type zinc finger protein NFXL1	[Medicago truncatula]	0	842	sp|O74853|FAP1H_SCHPO FKBP12no BLAST hitassociated protein 1 homolog OS=Schizosaccharomyces pombe (strain 972 / ATCC 24843) GN=fap1 PE=1 SV=1	31.63	1e-16	85.1	2	11	9.7233	56.7136	-2.54417	0.0095061
a530	a530;708	gi|356567196|ref|XP_003551807,1| PREDICTED: aspartic proteinase nepenthesin-2-like	[Glycine max]	0	698	sp|P32951|CARP1_CANPA Candidapepsinno BLAST hit1 OS=Candida parapsilosis GN=SAPP1 PE=1 SV=1	22.57	5e-08	57	9	1	43.755	5.1558	3.08518	0.0152686
minusa5315	a5315;286	gi|357476587|ref|XP_003608579,1| hypothetical protein MTR_4g097790	[Medicago truncatula]	0	883	sp|Q9P785|YNY5_SCHPO LisH domainno BLAST hitcontaining protein C1711.05 OS=Schizosaccharomyces pombe (strain 972 / ATCC 24843) GN=SPBC1711.05 PE=4 SV=1	23.93	8e-22	103	7	1	34.0316	5.1558	2.72261	0.0480816
a53299	a53299;80	gi|357476437|ref|XP_003608504,1| hypothetical protein MTR_4g096830	[Medicago truncatula]	3e-59	199	no BLAST hit	-	-	-	6	0	29.17	0	9.18834	0.0191335
a5383	a5383;384	gi|356522970|ref|XP_003530115,1| PREDICTED: pentatricopeptide repeat-containing protein At1g02150-like	[Glycine max]	0	700	tr|D5GNC0|D5GNC0_TUBMM Whole genome shotgun sequence assembly, scaffold_80, strain Mel28 OS=Tuber melanosporum (strain Mel28) GN=GSTUM_00011216001 PE=4 SV=1	19.16	1e-06	57.8	16	3	77.7866	15.4673	2.3303	0.00389443
minusa5403	a5403;216	gi|357513387|ref|XP_003626982,1| VHS domain-containing protein	[Medicago truncatula]	0	1194	no BLAST hit	-	-	-	11	2	53.4783	10.3116	2.37469	0.0174103
minusa5417	a5417;296	gi|357508577|ref|XP_003624577,1| Aquaporin SIP1-2	[Medicago truncatula]	6e-165	463	no BLAST hit	-	-	-	0	6	0	30.9347	-9.27308	0.0126831
minusa5425	a5425;323	gi|356548067|ref|XP_003542425,1| PREDICTED: uncharacterized protein At1g03900-like	[Glycine max]	4e-166	474	tr|Q5KP23|Q5KP23_CRYNJ Putative uncharacterized protein OS=Cryptococcus neoformans var. neoformans serotype D (strain JEC21 / ATCC MYAno BLAST hit565) GN=CNA04470 PE=4 SV=1	48.17	9e-32	140	2	16	9.7233	82.4925	-3.08474	0.00046226
minusa54529	a54529;100	gi|357449777|ref|XP_003595165,1| hypothetical protein MTR_2g039160	[Medicago truncatula]	5e-124	366	tr|M7PLP0|M7PLP0_9ASCO Uncharacterized protein OS=Pneumocystis murina B123 GN=PNEG_00396 PE=4 SV=1	23.11	2e-13	78.6	10	2	48.6166	10.3116	2.23719	0.0293811
minusa5581	a5581;321	gi|356507825|ref|XP_003522664,1| PREDICTED: uncharacterized protein LOC100787213	[Glycine max]	0	701	sp|P87237|YC0C_SCHPO Uncharacterized RING finger protein C4G3.12c OS=Schizosaccharomyces pombe (strain 972 / ATCC 24843) GN=SPCC4G3.12c PE=4 SV=1	41.67	8e-09	59.7	5	20	24.3083	103.116	-2.08474	0.00151938
minusa5665	a5665;330	gi|357496611|ref|XP_003618594,1| Lamin-like protein	[Medicago truncatula]	2e-108	317	no BLAST hit	-	-	-	3	14	14.585	72.1809	-2.30713	0.00520003
minusa5764	a5764;411	gi|356550163|ref|XP_003543458,1| PREDICTED: serine/threonine-protein phosphatase 6 regulatory subunit 1-like isoform 1	[Glycine max]	0	704	no BLAST hit	-	-	-	16	3	77.7866	15.4673	2.3303	0.00389443
a5766	a5766;291	gi|357463435|ref|XP_003601999,1| hypothetical protein MTR_3g087700	[Medicago truncatula]	2e-89	272	no BLAST hit	-	-	-	11	2	53.4783	10.3116	2.37469	0.0174103
a5778	a5778;429	gi|357520119|ref|XP_003630348,1| Aspartic proteinase Asp1	[Medicago truncatula]	0	833	sp|P10602|CARP1_RHINI Rhizopuspepsinno BLAST hit1 OS=Rhizopus niveus GN=RNAP PE=1 SV=1	26.92	1e-09	62.4	9	2	43.755	10.3116	2.08518	0.0490615
minusa5780	a5780;401	gi|357480421|ref|XP_003610496,1| Dehydrogenase/reductase SDR family member	[Medicago truncatula]	3e-157	447	sp|Q9Y6Z9|SOU1_SCHPO Sorbose reductase sou1 OS=Schizosaccharomyces pombe (strain 972 / ATCC 24843) GN=sou1 PE=3 SV=1	31.6	2e-22	104	2	11	9.7233	56.7136	-2.54417	0.0095061
minusa58337	a58337;68	gi|357437045|ref|XP_003588798,1| Histidine kinase cytokinin receptor	[Medicago truncatula]	3e-64	167	tr|R9AGW1|R9AGW1_WALIC Hybrid signal transduction histidine kinase J OS=Wallemia ichthyophaga EXFno BLAST hit994 GN=J056_004255 PE=4 SV=1	42.47	4e-07	58.2	5	0	24.3083	0	8.92531	0.0371754
a58871	a58871;68	gi|388521727|gb|AFK48925,1| unknown	[Medicago truncatula]	2e-138	394	no BLAST hit	-	-	-	9	2	43.755	10.3116	2.08518	0.0490615
minusa59285	a59285;90	gi|217072036|gb|ACJ84378,1| unknown	[Medicago truncatula]	3e-13	70.1	no BLAST hit	-	-	-	10	0	48.6166	0	9.92531	0.00134259
minusa59782	a59782;73	gi|357461529|ref|XP_003601046,1| General transcription factor IIH subunit	[Medicago truncatula]	3e-178	506	sp|O74366|TFB4_SCHPO RNA polymerase II transcription factor B subunit 4 OS=Schizosaccharomyces pombe (strain 972 / ATCC 24843) GN=tfb4 PE=1 SV=1	36.46	7e-38	155	7	0	34.0316	0	9.41073	0.00984762
minusa5995	a5995;239	gi|357464955|ref|XP_003602759,1| hypothetical protein MTR_3g098730	[Medicago truncatula]	0	939	no BLAST hit	-	-	-	0	8	0	41.2463	-9.68812	0.00298731
minusa6045	a6045;312	gi|356549616|ref|XP_003543188,1| PREDICTED: uncharacterized membrane protein sll0875-like	[Glycine max]	3e-154	447	tr|K0KPD5|K0KPD5_WICCF Transmembrane protein OS=Wickerhamomyces ciferrii (strain Fno BLAST hit60no BLAST hit10 / ATCC 14091 / CBS 111 / JCM 3599 / NBRC 0793 / NRRL Yno BLAST hit1031) GN=BN7_4380 PE=4 SV=1	29.59	9e-08	61.2	10	0	48.6166	0	9.92531	0.00134259
a6051	a6051;242	gi|357455543|ref|XP_003598052,1| hypothetical protein MTR_3g005720	[Medicago truncatula]	0	540	no BLAST hit	-	-	-	10	2	48.6166	10.3116	2.23719	0.0293811
a60573	a60573;69	gi|357477261|ref|XP_003608916,1| Ultraviolet N-glycosylase/AP lyase	[Medicago truncatula]	2e-178	501	tr|R4XCK0|R4XCK0_9ASCO Uncharacterized protein OS=Taphrina deformans PYCC 5710 GN=TAPDE_002026 PE=4 SV=1	39.93	3e-48	195	7	0	34.0316	0	9.41073	0.00984762
minusa6137	a6137;303	gi|388490710|gb|AFK33421,1| unknown	[Medicago truncatula]	2e-90	270	no BLAST hit	-	-	-	3	13	14.585	67.0252	-2.20022	0.0090378
a61400	a61400;59	gi|217073846|gb|ACJ85283,1| unknown	[Medicago truncatula]	0.0003	38.9	no BLAST hit	-	-	-	0	6	0	30.9347	-9.27308	0.0126831
minusa6154	a6154;437	gi|73665943|gb|AAZ79659,1| putative cellulose synthase	[Fagus sylvatica]	2e-127	362	no BLAST hit	-	-	-	0	5	0	25.7789	-9.01005	0.0261335
a6167	a6167;312	gi|357484393|ref|XP_003612484,1| hypothetical protein MTR_5g025520	[Medicago truncatula]	4e-78	240	tr|C5DHG9|C5DHG9_LACTC KLTH0E04246p OS=Lachancea thermotolerans (strain ATCC 56472 / CBS 6340 / NRRL Yno BLAST hit8284) GN=KLTH0E04246g PE=4 SV=1	50.91	3e-06	55.5	8	1	38.8933	5.1558	2.91526	0.0272064
minusa61784	a61784;53	gi|224111784|ref|XP_002315977,1| predicted protein	[Populus trichocarpa]	6e-117	358	no BLAST hit	-	-	-	0	5	0	25.7789	-9.01005	0.0261335
a6183	a6183;265	gi|357474789|ref|XP_003607680,1| Small ribosomal subunit protein S13	[Medicago truncatula]	7e-92	275	sp|O59772|SWS2_SCHPO 37S ribosomal protein subunit sws2, mitochondrial OS=Schizosaccharomyces pombe (strain 972 / ATCC 24843) GN=sws2 PE=3 SV=1	40.38	1e-16	84.3	0	7	0	36.0905	-9.49547	0.00615535
minusa6189	a6189;182	gi|356556110|ref|XP_003546370,1| PREDICTED: phospholipase D p1-like	[Glycine max]	0	2026	sp|Q09706|PLD1_SCHPO Phospholipase D1 OS=Schizosaccharomyces pombe (strain 972 / ATCC 24843) GN=pld1 PE=1 SV=1	37.43	5e-63	240	9	2	43.755	10.3116	2.08518	0.0490615
a6206	a6206;162	gi|357494395|ref|XP_003617486,1| DNA polymerase	[Medicago truncatula]	0	1497	no BLAST hit	-	-	-	5	0	24.3083	0	8.92531	0.0371754
minusa6209	a6209;248	gi|388513689|gb|AFK44906,1| unknown	[Medicago truncatula]	6e-145	416	tr|J4GHX3|J4GHX3_FIBRA Uncharacterized protein OS=Fibroporia radiculosa (strain TFFH 294) GN=FIBRA_00498 PE=4 SV=1	60	8e-65	250	3	18	14.585	92.8041	-2.6697	0.000524998
minusa621	a621;550	gi|13624884|emb|CAC36986,1| thioredoxin h	[Pisum sativum]	2e-79	243	sp|P22803|TRX2_YEAST Thioredoxinno BLAST hit2 OS=Saccharomyces cerevisiae (strain ATCC 204508 / S288c) GN=TRX2 PE=1 SV=3	45.88	4e-17	86.3	14	2	68.0633	10.3116	2.72261	0.00344279
minusa62134	a62134;72	gi|356575214|ref|XP_003555737,1| PREDICTED: cysteine-rich repeat secretory protein 3-like	[Glycine max]	3e-170	483	no BLAST hit	-	-	-	0	6	0	30.9347	-9.27308	0.0126831
a6255	a6255;278	gi|356513611|ref|XP_003525505,1| PREDICTED: sec14 cytosolic factor-like	[Glycine max]	8e-139	400	sp|Q10138|YAS2_SCHPO CRALno BLAST hitTRIO domainno BLAST hitcontaining protein C3H8.02 OS=Schizosaccharomyces pombe (strain 972 / ATCC 24843) GN=SPAC3H8.02 PE=1 SV=1	26.83	1e-15	81.3	6	0	29.17	0	9.18834	0.0191335
a6321	a6321;196	gi|357463141|ref|XP_003601852,1| RING finger protein	[Medicago truncatula]	1e-172	492	no BLAST hit	-	-	-	0	7	0	36.0905	-9.49547	0.00615535
minusa63246	a63246;75	gi|357450433|ref|XP_003595493,1| hypothetical protein MTR_2g048360	[Medicago truncatula]	0	559	no BLAST hit	-	-	-	1	8	4.8617	41.2463	-3.08474	0.0168249
minusa6345	a6345;198	gi|357457909|ref|XP_003599235,1| Actin related protein	[Medicago truncatula]	0	696	sp|P48465|ACT_CRYNH Actin OS=Cryptococcus neoformans var. grubii serotype A (strain H99 / ATCC 208821 / CBS 10515 / FGSC 9487) GN=CNAG_00483 PE=3 SV=2	39.95	1e-58	224	5	0	24.3083	0	8.92531	0.0371754
a63529	a63529;69	gi|357441005|ref|XP_003590780,1| Sieve element-occluding protein	[Medicago truncatula]	0	838	no BLAST hit	-	-	-	9	1	43.755	5.1558	3.08518	0.0152686
minusa63603	a63603;81	gi|357484317|ref|XP_003612446,1| 1-aminocyclopropane-1-carboxylate oxidase	[Medicago truncatula]	0	526	sp|P40902|ISP7_SCHPO Sexual differentiation process protein isp7 OS=Schizosaccharomyces pombe (strain 972 / ATCC 24843) GN=isp7 PE=2 SV=1	31.18	3e-13	73.2	12	2	58.3399	10.3116	2.50022	0.0102223
a6373	a6373;241	gi|357475153|ref|XP_003607862,1| Cyclin-T1-5	[Medicago truncatula]	0	850	sp|O74627|CG1C_SCHPO Cyclin pch1 OS=Schizosaccharomyces pombe (strain 972 / ATCC 24843) GN=pch1 PE=1 SV=1	30.82	6e-38	156	0	6	0	30.9347	-9.27308	0.0126831
a6393	a6393;305	gi|357515343|ref|XP_003627960,1| ERI1 exoribonuclease	[Medicago truncatula]	0	795	sp|Q08I43|ERI1_SCHPO 3'no BLAST hit5' exonuclease eri1 OS=Schizosaccharomyces pombe (strain 972 / ATCC 24843) GN=eri1 PE=1 SV=1	25.54	3e-17	87.4	9	1	43.755	5.1558	3.08518	0.0152686
minusa6428	a6428;319	gi|357462065|ref|XP_003601314,1| Bifunctional aspartokinase/homoserine dehydrogenase	[Medicago truncatula]	0	673	sp|Q5B998|DHOM_EMENI Homoserine dehydrogenase OS=Emericella nidulans (strain FGSC A4 / ATCC 38163 / CBS 112.46 / NRRL 194 / M139) GN=AN2882 PE=1 SV=1	40.21	2e-37	154	9	2	43.755	10.3116	2.08518	0.0490615
minusa6429	a6429;308	gi|356560903|ref|XP_003548726,1| PREDICTED: uncharacterized protein LOC100778761 isoform 1	[Glycine max]	2e-46	162	no BLAST hit	-	-	-	9	1	43.755	5.1558	3.08518	0.0152686
minusa64463	a64463;58	gi|357478641|ref|XP_003609606,1| Acyl-CoA-binding domain-containing protein	[Medicago truncatula]	3e-09	59.3	no BLAST hit	-	-	-	15	3	72.9249	15.4673	2.23719	0.00650098
a6459	a6459;265	gi|357441613|ref|XP_003591084,1| Nuclear transcription factor Y subunit C-9	[Medicago truncatula]	2e-105	313	sp|Q02516|HAP5_YEAST Transcriptional activator HAP5 OS=Saccharomyces cerevisiae (strain ATCC 204508 / S288c) GN=HAP5 PE=1 SV=1	67.47	4e-28	122	0	10	0	51.5578	-10.01	0.000703616
a6480	a6480;353	gi|388493252|gb|AFK34692,1| unknown	[Lotus japonicus]	4e-115	342	no BLAST hit	-	-	-	9	1	43.755	5.1558	3.08518	0.0152686
minusa65443	a65443;66	gi|357446573|ref|XP_003593562,1| hypothetical protein MTR_2g013430	[Medicago truncatula]	0	705	no BLAST hit	-	-	-	6	0	29.17	0	9.18834	0.0191335
minusa6552	a6552;317	gi|32364488|gb|AAO61677,1| AKIN beta2	[Medicago truncatula]	0	519	sp|P78789|YC63_SCHPO Uncharacterized protein C1919.03c OS=Schizosaccharomyces pombe (strain 972 / ATCC 24843) GN=SPCC1919.03c PE=1 SV=2	32	3e-22	103	2	9	9.7233	46.402	-2.25467	0.0300342
a6560	a6560;334	gi|357466995|ref|XP_003603782,1| GDSL esterase/lipase EXL3	[Medicago truncatula]	0	630	tr|A8PX90|A8PX90_MALGO Putative uncharacterized protein OS=Malassezia globosa (strain ATCC MYAno BLAST hit4612 / CBS 7966) GN=MGL_1366 PE=4 SV=1	25.48	6e-11	71.6	2	13	9.7233	67.0252	-2.78518	0.00289707
minusa6563	a6563;172	gi|357518903|ref|XP_003629740,1| G-box-binding factor	[Medicago truncatula]	9e-88	267	no BLAST hit	-	-	-	0	10	0	51.5578	-10.01	0.000703616
minusa65803	a65803;59	gi|356542427|ref|XP_003539668,1| PREDICTED: leucine-rich repeat receptor-like protein kinase TDR-like	[Glycine max]	1e-69	233	no BLAST hit	-	-	-	8	1	38.8933	5.1558	2.91526	0.0272064
minusa6599	a6599;342	gi|357494235|ref|XP_003617406,1| GDSL esterase/lipase	[Medicago truncatula]	0	665	no BLAST hit	-	-	-	8	1	38.8933	5.1558	2.91526	0.0272064
a6627	a6627;259	gi|357511983|ref|XP_003626280,1| Protein AUXIN RESPONSE	[Medicago truncatula]	0	725	no BLAST hit	-	-	-	0	6	0	30.9347	-9.27308	0.0126831
minusa6654	a6654;247	gi|357482877|ref|XP_003611725,1| hypothetical protein MTR_5g017160	[Medicago truncatula]	2e-72	223	no BLAST hit	-	-	-	10	1	48.6166	5.1558	3.23719	0.00851004
minusa66980	a66980;69	gi|357456077|ref|XP_003598319,1| Protein kinase	[Medicago truncatula]	0	1287	sp|P53739|FPK1_YEAST Flippase kinase 1 OS=Saccharomyces cerevisiae (strain ATCC 204508 / S288c) GN=FPK1 PE=1 SV=1	37.43	4e-68	257	2	9	9.7233	46.402	-2.25467	0.0300342
minusa6727	a6727;309	gi|357515187|ref|XP_003627882,1| Inositol polyphosphate multikinase	[Medicago truncatula]	3e-178	506	sp|Q9US14|YK64_SCHPO Uncharacterized inositol polyphosphate kinase C607.04 OS=Schizosaccharomyces pombe (strain 972 / ATCC 24843) GN=SPAC607.04 PE=3 SV=1	25.45	3e-07	53.5	5	0	24.3083	0	8.92531	0.0371754
a67408	a67408;57	gi|388499778|gb|AFK37955,1| unknown	[Medicago truncatula]	2e-50	166	no BLAST hit	-	-	-	0	5	0	25.7789	-9.01005	0.0261335
minusa6788	a6788;382	gi|357459333|ref|XP_003599947,1| Tryptophan synthase beta chain	[Medicago truncatula]	0	836	sp|A8NEP3|TRP_COPC7 Tryptophan synthase OS=Coprinopsis cinerea (strain Okayamano BLAST hit7 / 130 / ATCC MYAno BLAST hit4618 / FGSC 9003) GN=TRPno BLAST hit1 PE=3 SV=2	57.25	8e-123	438	8	1	38.8933	5.1558	2.91526	0.0272064
a6806	a6806;135	gi|357464093|ref|XP_003602328,1| Calcium dependent protein kinase-like protein	[Medicago truncatula]	0	1073	sp|P27466|KCC1_YEAST Calcium/calmodulinno BLAST hitdependent protein kinase I OS=Saccharomyces cerevisiae (strain ATCC 204508 / S288c) GN=CMK1 PE=1 SV=2	34.37	3e-45	181	2	9	9.7233	46.402	-2.25467	0.0300342
a6851	a6851;284	gi|357480083|ref|XP_003610327,1| Ubiquitin carboxyl-terminal hydrolase	[Medicago truncatula]	0	981	sp|O74442|UBP16_SCHPO Probable ubiquitin carboxylno BLAST hitterminal hydrolase 16 OS=Schizosaccharomyces pombe (strain 972 / ATCC 24843) GN=ubp16 PE=1 SV=1	41.05	3e-51	201	21	4	102.095	20.6231	2.30758	0.000905253
minusa6856	a6856;348	gi|356500545|ref|XP_003519092,1| PREDICTED: ABC transporter G family member 22-like	[Glycine max]	0	761	sp|Q08234|YO075_YEAST Uncharacterized ABC transporter ATPno BLAST hitbinding protein/permease YOL075C OS=Saccharomyces cerevisiae (strain ATCC 204508 / S288c) GN=YOL075C PE=1 SV=3	26.2	7e-36	149	1	8	4.8617	41.2463	-3.08474	0.0168249
a6919	a6919;290	gi|357447935|ref|XP_003594243,1| Inositol monophosphatase	[Medicago truncatula]	0	506	sp|Q05533|INM2_YEAST Inositol monophosphatase 2 OS=Saccharomyces cerevisiae (strain ATCC 204508 / S288c) GN=INM2 PE=1 SV=1	43.58	4e-36	149	11	1	53.4783	5.1558	3.37469	0.00471531
minusa6944	a6944;262	gi|356543241|ref|XP_003540071,1| PREDICTED: putative gamma-glutamylcyclotransferase At3g02910-like	[Glycine max]	2e-96	286	no BLAST hit	-	-	-	5	0	24.3083	0	8.92531	0.0371754
minusa69592	a69592;85	gi|357447361|ref|XP_003593956,1| Zinc finger CCCH domain-containing protein	[Medicago truncatula]	1e-42	157	no BLAST hit	-	-	-	6	0	29.17	0	9.18834	0.0191335
minusa6964	a6964;296	gi|357460851|ref|XP_003600707,1| Nudix hydrolase	[Medicago truncatula]	9e-124	354	sp|Q09790|APS1_SCHPO Diphosphoinositol polyphosphate phosphohydrolase aps1 OS=Schizosaccharomyces pombe (strain 972 / ATCC 24843) GN=aps1 PE=1 SV=1	27.53	3e-08	55.8	2	11	9.7233	56.7136	-2.54417	0.0095061
minusa69762	a69762;64	gi|7635490|emb|CAB88664,1| putative glucosyltransferase	[Cicer arietinum]	0	583	no BLAST hit	-	-	-	0	5	0	25.7789	-9.01005	0.0261335
a6981	a6981;379	gi|357488383|ref|XP_003614479,1| hypothetical protein MTR_5g054360	[Medicago truncatula]	0	556	no BLAST hit	-	-	-	6	0	29.17	0	9.18834	0.0191335
a7010	a7010;269	gi|357464693|ref|XP_003602628,1| 2-oxoisovalerate dehydrogenase subunit alpha	[Medicago truncatula]	0	785	sp|P16387|ODPA_YEAST Pyruvate dehydrogenase E1 component subunit alpha, mitochondrial OS=Saccharomyces cerevisiae (strain ATCC 204508 / S288c) GN=PDA1 PE=1 SV=2	28.88	4e-33	139	1	8	4.8617	41.2463	-3.08474	0.0168249
minusa70308	a70308;55	gi|357511941|ref|XP_003626259,1| hypothetical protein MTR_7g113170	[Medicago truncatula]	0	739	sp|Q1E3N5|NM111_COCIM Prono BLAST hitapoptotic serine protease NMA111 OS=Coccidioides immitis (strain RS) GN=NMA111 PE=3 SV=2	23.83	3e-11	67.4	1	12	4.8617	61.8694	-3.6697	0.00127458
minusa70653	a70653;62	gi|356548216|ref|XP_003542499,1| PREDICTED: interactor of constitutive active ROPs 2, chloroplastic-like	[Glycine max]	0	766	sp|O60039|APSB_EMENI Anucleate primary sterigmata protein B OS=Emericella nidulans (strain FGSC A4 / ATCC 38163 / CBS 112.46 / NRRL 194 / M139) GN=apsB PE=4 SV=2	21.53	9e-09	59.7	0	5	0	25.7789	-9.01005	0.0261335
minusa7076	a7076;198	gi|414181|emb|CAA48297,1| auxin-induced protein	[Pisum sativum]	2e-15	73.6	no BLAST hit	-	-	-	1	8	4.8617	41.2463	-3.08474	0.0168249
minusa708	a708;558	gi|388502842|gb|AFK39487,1| unknown	[Medicago truncatula]	0	892	no BLAST hit	-	-	-	9	0	43.755	0	9.7733	0.00260859
minusa7097	a7097;224	gi|3941289|gb|AAC82326,1| similarity to SCAMP37	[Pisum sativum]	7e-27	105	no BLAST hit	-	-	-	10	2	48.6166	10.3116	2.23719	0.0293811
a71006	a71006;73	gi|358343709|ref|XP_003635940,1| Protein RUPTURED POLLEN GRAIN	[Medicago truncatula]	6e-121	350	tr|F4P5J8|F4P5J8_BATDJ Putative uncharacterized protein (Fragment) OS=Batrachochytrium dendrobatidis (strain JAM81 / FGSC 10211) GN=BATDEDRAFT_12437 PE=4 SV=1	25.82	2e-09	65.5	9	1	43.755	5.1558	3.08518	0.0152686
a7129	a7129;142	gi|357492601|ref|XP_003616589,1| Exostosin-2	[Medicago truncatula]	0	619	tr|F4PD97|F4PD97_BATDJ Putative uncharacterized protein (Fragment) OS=Batrachochytrium dendrobatidis (strain JAM81 / FGSC 10211) GN=BATDEDRAFT_4525 PE=4 SV=1	29.35	5e-31	140	0	5	0	25.7789	-9.01005	0.0261335
a7154	a7154;273	gi|357452829|ref|XP_003596691,1| Mitochondrial import inner membrane translocase subunit TIM44	[Medicago truncatula]	0	742	sp|O60084|TIM44_SCHPO Mitochondrial import inner membrane translocase subunit tim44 OS=Schizosaccharomyces pombe (strain 972 / ATCC 24843) GN=tim44 PE=3 SV=1	29.06	6e-19	93.2	0	5	0	25.7789	-9.01005	0.0261335
a7162	a7162;272	gi|356514455|ref|XP_003525921,1| PREDICTED: 1-acyl-sn-glycerol-3-phosphate acyltransferase 1, chloroplastic-like	[Glycine max]	5e-174	498	sp|P33333|PLSC_YEAST Probable 1no BLAST hitacylno BLAST hitsnno BLAST hitglycerolno BLAST hit3no BLAST hitphosphate acyltransferase OS=Saccharomyces cerevisiae (strain ATCC 204508 / S288c) GN=SLC1 PE=1 SV=1	34.83	2e-15	81.3	11	1	53.4783	5.1558	3.37469	0.00471531
a72324	a72324;46	gi|209570220|emb|CAP15762,1| long chain fatty alcohol oxidase FAO1	[Lotus japonicus]	0	1071	tr|G0SVU8|G0SVU8_RHOG2 Long chain fatty alcohol oxidase OS=Rhodotorula glutinis (strain ATCC 204091 / IIP 30 / MTCC 1151) GN=RTG_00643 PE=4 SV=1	31.28	4e-62	242	0	7	0	36.0905	-9.49547	0.00615535
minusa72902	a72902;64	gi|358343837|ref|XP_003636002,1| Gamma-tubulin complex component	[Medicago truncatula]	0	1808	sp|Q9USQ2|ALP6_SCHPO Spindle pole body component alp6 OS=Schizosaccharomyces pombe (strain 972 / ATCC 24843) GN=alp6 PE=1 SV=2	24.43	8e-09	60.8	0	6	0	30.9347	-9.27308	0.0126831
a7309	a7309;224	gi|357445843|ref|XP_003593199,1| Calmodulin-binding transcription activator	[Medicago truncatula]	0	1516	sp|Q755Y0|AKR1_ASHGO Palmitoyltransferase AKR1 OS=Ashbya gossypii (strain ATCC 10895 / CBS 109.51 / FGSC 9923 / NRRL Yno BLAST hit1056) GN=AKR1 PE=3 SV=1	35.8	7e-06	50.8	5	0	24.3083	0	8.92531	0.0371754
minusa7320	a7320;294	gi|388512801|gb|AFK44462,1| unknown	[Medicago truncatula]	0	803	sp|A6X982|YOGD_SCHPO Uncharacterized protein C15D4.13c OS=Schizosaccharomyces pombe (strain 972 / ATCC 24843) GN=SPBC15D4.13c PE=4 SV=2	25.56	3e-07	54.3	9	1	43.755	5.1558	3.08518	0.0152686
minusa7378	a7378;116	gi|356534266|ref|XP_003535678,1| PREDICTED: pre-mRNA-processing factor 40 homolog B-like	[Glycine max]	0	1514	sp|O14176|PRP40_SCHPO Preno BLAST hitmRNAno BLAST hitprocessing protein prp40 OS=Schizosaccharomyces pombe (strain 972 / ATCC 24843) GN=prp40 PE=1 SV=1	28.35	8e-29	127	0	5	0	25.7789	-9.01005	0.0261335
a7389	a7389;252	gi|357505393|ref|XP_003622985,1| Pm27 protein	[Medicago truncatula]	0	671	no BLAST hit	-	-	-	19	4	92.3716	20.6231	2.16319	0.00247507
minusa7416	a7416;233	gi|357515121|ref|XP_003627849,1| Beta Galactosidase-like protein	[Medicago truncatula]	0	2169	sp|P00723|BGAL_KLULA Betano BLAST hitgalactosidase OS=Kluyveromyces lactis (strain ATCC 8585 / CBS 2359 / DSM 70799 / NBRC 1267 / NRRL Yno BLAST hit1140 / WM37) GN=LAC4 PE=1 SV=2	32.08	7e-126	449	8	1	38.8933	5.1558	2.91526	0.0272064
minusa7434	a7434;257	gi|357476355|ref|XP_003608463,1| Prolyl 4-hydroxylase subunit alpha-1	[Medicago truncatula]	0	547	tr|J4UWA5|J4UWA5_BEAB2 2OGno BLAST hitFe(II) oxygenase family Oxidoreductase OS=Beauveria bassiana (strain ARSEF 2860) GN=BBA_00202 PE=4 SV=1	28.84	1e-12	77.4	2	11	9.7233	56.7136	-2.54417	0.0095061
a7441	a7441;320	gi|357436491|ref|XP_003588521,1| Pectinesterase	[Medicago truncatula]	0	1078	sp|A2QK82|PMEA_ASPNC Probable pectinesterase A OS=Aspergillus niger (strain CBS 513.88 / FGSC A1513) GN=pmeA PE=3 SV=1	35.16	2e-27	121	2	10	9.7233	51.5578	-2.40667	0.0169885
a7529	a7529;278	gi|357502165|ref|XP_003621371,1| Membrane-anchored ubiquitin-fold protein	[Medicago truncatula]	2e-71	226	tr|B0Y0S1|B0Y0S1_ASPFC Putative uncharacterized protein OS=Neosartorya fumigata (strain CEA10 / CBS 144.89 / FGSC A1163) GN=AFUB_058330 PE=4 SV=1	31.82	6e-06	55.1	2	9	9.7233	46.402	-2.25467	0.0300342
a7531	a7531;356	gi|356512636|ref|XP_003525024,1| PREDICTED: DNA damage-binding protein 1a-like isoform 1	[Glycine max]	0	2095	sp|O13807|DDB1_SCHPO DNA damageno BLAST hitbinding protein 1 OS=Schizosaccharomyces pombe (strain 972 / ATCC 24843) GN=ddb1 PE=1 SV=1	26.62	7e-116	416	2	10	9.7233	51.5578	-2.40667	0.0169885
minusa7550	a7550;236	gi|356513638|ref|XP_003525518,1| PREDICTED: uncharacterized protein LOC100779226	[Glycine max]	2e-57	184	no BLAST hit	-	-	-	5	0	24.3083	0	8.92531	0.0371754
a7566	a7566;280	gi|356571356|ref|XP_003553844,1| PREDICTED: sulfite oxidase-like	[Glycine max]	3e-96	291	sp|P39863|NIA_FUSOX Nitrate reductase [NADPH] OS=Fusarium oxysporum GN=NIA PE=3 SV=1	31.3	1e-09	60.8	0	5	0	25.7789	-9.01005	0.0261335
minusa75687	a75687;54	gi|356558181|ref|XP_003547386,1| PREDICTED: uncharacterized protein LOC100786571	[Glycine max]	0	912	no BLAST hit	-	-	-	7	1	34.0316	5.1558	2.72261	0.0480816
a75853	a75853;55	gi|356499725|ref|XP_003518687,1| PREDICTED: lipid-A-disaccharide synthase-like	[Glycine max]	0	377	no BLAST hit	-	-	-	0	5	0	25.7789	-9.01005	0.0261335
minusa7591	a7591;247	gi|357457239|ref|XP_003598900,1| SDL-1 protein	[Medicago truncatula]	0	995	no BLAST hit	-	-	-	14	2	68.0633	10.3116	2.72261	0.00344279
a7643	a7643;330	gi|217071312|gb|ACJ84016,1| unknown	[Medicago truncatula]	8e-116	339	sp|Q12224|RLM1_YEAST Transcription factor RLM1 OS=Saccharomyces cerevisiae (strain ATCC 204508 / S288c) GN=RLM1 PE=1 SV=1	44.87	4e-11	66.2	18	0	87.5099	0	10.7733	6.61067e-06
minusa7654	a7654;278	gi|359806384|ref|NP_001240980,1| uncharacterized protein LOC100811660	[Glycine max]	0	513	sp|Q12199|TIP41_YEAST Type 2A phosphatase activator TIP41 OS=Saccharomyces cerevisiae (strain ATCC 204508 / S288c) GN=TIP41 PE=1 SV=1	34.51	7e-30	129	9	2	43.755	10.3116	2.08518	0.0490615
a7667	a7667;134	gi|388522525|gb|AFK49324,1| unknown	[Medicago truncatula]	0.0004	44.3	no BLAST hit	-	-	-	16	3	77.7866	15.4673	2.3303	0.00389443
a76762	a76762;48	gi|388521725|gb|AFK48924,1| unknown	[Lotus japonicus]	2e-23	99	no BLAST hit	-	-	-	0	10	0	51.5578	-10.01	0.000703616
a7725	a7725;90	gi|357514257|ref|XP_003627417,1| GDSL esterase/lipase	[Medicago truncatula]	0	607	sp|Q9UUC8|RM51_SCHPO 54S ribosomal protein L51, mitochondrial OS=Schizosaccharomyces pombe (strain 972 / ATCC 24843) GN=mrpl51 PE=3 SV=1	28.57	2e-11	68.2	6	0	29.17	0	9.18834	0.0191335
minusa7733	a7733;355	gi|357505171|ref|XP_003622874,1| Quinone-oxidoreductase-like protein	[Medicago truncatula]	0	576	sp|O42909|YBI2_SCHPO Zincno BLAST hittype alcohol dehydrogenaseno BLAST hitlike protein C16A3.02c OS=Schizosaccharomyces pombe (strain 972 / ATCC 24843) GN=SPBC16A3.02c PE=3 SV=1	29.56	2e-19	94	19	3	92.3716	15.4673	2.57822	0.000803662
a7783	a7783;244	gi|357451997|ref|XP_003596275,1| Brassinosteroid signaling positive regulator-related protein	[Medicago truncatula]	0	630	no BLAST hit	-	-	-	1	11	4.8617	56.7136	-3.54417	0.00245051
a77848	a77848;45	gi|357446443|ref|XP_003593499,1| hypothetical protein MTR_2g012840	[Medicago truncatula]	5e-09	52.4	no BLAST hit	-	-	-	2	12	9.7233	61.8694	-2.6697	0.0052695
a7788	a7788;294	gi|357446135|ref|XP_003593345,1| Nicotiana tabacum ORF	[Medicago truncatula]	0	718	no BLAST hit	-	-	-	0	5	0	25.7789	-9.01005	0.0261335
a7793	a7793;146	gi|357476693|ref|XP_003608632,1| hypothetical protein MTR_4g098620	[Medicago truncatula]	3e-155	461	no BLAST hit	-	-	-	1	10	4.8617	51.5578	-3.40667	0.00468713
minusa7802	a7802;273	gi|357521323|ref|XP_003630950,1| microtubule associated protein Type 2	[Medicago truncatula]	3e-154	451	no BLAST hit	-	-	-	2	14	9.7233	72.1809	-2.8921	0.00158119
a7836	a7836;256	gi|357491161|ref|XP_003615868,1| Sorting nexin-1	[Medicago truncatula]	0	948	sp|Q7SGV1|SNX4_NEUCR Sorting nexinno BLAST hit4 OS=Neurospora crassa (strain ATCC 24698 / 74no BLAST hitOR23no BLAST hit1A / CBS 708.71 / DSM 1257 / FGSC 987) GN=snxno BLAST hit4 PE=3 SV=1	25.84	3e-22	104	9	2	43.755	10.3116	2.08518	0.0490615
minusa7859	a7859;190	gi|356573694|ref|XP_003554992,1| PREDICTED: golgin candidate 6-like	[Glycine max]	0	1508	sp|P25386|USO1_YEAST Intracellular protein transport protein USO1 OS=Saccharomyces cerevisiae (strain ATCC 204508 / S288c) GN=USO1 PE=1 SV=2	28.87	4e-31	134	4	19	19.4466	97.9599	-2.33267	0.000944009
minusa786	a786;417	gi|357509969|ref|XP_003625273,1| hypothetical protein MTR_7g093350	[Medicago truncatula]	4e-156	452	no BLAST hit	-	-	-	9	1	43.755	5.1558	3.08518	0.0152686
a79286	a79286;48	gi|356565545|ref|XP_003551000,1| PREDICTED: probable inactive receptor kinase At5g67200-like	[Glycine max]	5e-99	308	sp|P27636|CDC15_YEAST Cell division control protein 15 OS=Saccharomyces cerevisiae (strain ATCC 204508 / S288c) GN=CDC15 PE=1 SV=3	29.17	5e-10	62.4	0	5	0	25.7789	-9.01005	0.0261335
minusa7932	a7932;242	gi|357514347|ref|XP_003627462,1| Exocyst complex component	[Medicago truncatula]	0	925	sp|Q06245|SEC10_YEAST Exocyst complex component SEC10 OS=Saccharomyces cerevisiae (strain ATCC 204508 / S288c) GN=SEC10 PE=1 SV=1	29.88	3e-11	67.8	9	2	43.755	10.3116	2.08518	0.0490615
minusa79900	a79900;49	gi|514832|gb|AAB41558,1| chalcone synthase, partial	[Medicago sativa]	8e-107	310	tr|J5JMB4|J5JMB4_BEAB2 Chalcone synthase B OS=Beauveria bassiana (strain ARSEF 2860) GN=BBA_04373 PE=3 SV=1	35.67	2e-15	84	8	0	38.8933	0	9.60338	0.00506838
a80598	a80598;58	gi|357455677|ref|XP_003598119,1| hypothetical protein MTR_3g007480	[Medicago truncatula]	8e-41	146	no BLAST hit	-	-	-	0	6	0	30.9347	-9.27308	0.0126831
minusa8087	a8087;241	gi|357476101|ref|XP_003608336,1| Spinster-like protein	[Medicago truncatula]	0	908	tr|E3S0D3|E3S0D3_PYRTT Putative uncharacterized protein OS=Pyrenophora teres f. teres (strain 0no BLAST hit1) GN=PTT_15506 PE=4 SV=1	25.13	3e-07	60.1	5	0	24.3083	0	8.92531	0.0371754
a8093	a8093;339	gi|357510131|ref|XP_003625354,1| Two-component response regulator ARR	[Medicago truncatula]	0	863	no BLAST hit	-	-	-	18	2	87.5099	10.3116	3.08518	0.000363406
minusa8095	a8095;318	gi|388516067|gb|AFK46095,1| unknown	[Medicago truncatula]	0	819	sp|O59866|OSTB_SCHPO Dolichylno BLAST hitdiphosphooligosaccharideno BLAST hitno BLAST hitprotein glycosyltransferase subunit wbp1 OS=Schizosaccharomyces pombe (strain 972 / ATCC 24843) GN=wbp1 PE=2 SV=2	31.82	1e-47	187	26	6	126.403	30.9347	2.03074	0.000600763
minusa8115	a8115;212	gi|356526298|ref|XP_003531755,1| PREDICTED: uncharacterized membrane protein At1g16860-like	[Glycine max]	0	895	no BLAST hit	-	-	-	5	0	24.3083	0	8.92531	0.0371754
minusa8142	a8142;188	gi|356533705|ref|XP_003535400,1| PREDICTED: uncharacterized protein LOC100816218	[Glycine max]	0	992	sp|O94464|YBR6_SCHPO Uncharacterized protein C23G7.06c OS=Schizosaccharomyces pombe (strain 972 / ATCC 24843) GN=SPBC23G7.06c PE=1 SV=3	28.18	2e-12	72	9	1	43.755	5.1558	3.08518	0.0152686
a8150	a8150;220	gi|357477837|ref|XP_003609204,1| hypothetical protein MTR_4g113100	[Medicago truncatula]	0	1177	sp|P27636|CDC15_YEAST Cell division control protein 15 OS=Saccharomyces cerevisiae (strain ATCC 204508 / S288c) GN=CDC15 PE=1 SV=3	29.44	1e-12	72.8	8	0	38.8933	0	9.60338	0.00506838
a81704	a81704;46	gi|356528653|ref|XP_003532914,1| PREDICTED: uncharacterized protein LOC100795419	[Glycine max]	2e-87	262	no BLAST hit	-	-	-	6	0	29.17	0	9.18834	0.0191335
minusa8171	a8171;281	gi|356560675|ref|XP_003548615,1| PREDICTED: uncharacterized protein LOC100792423	[Glycine max]	3e-135	390	no BLAST hit	-	-	-	0	6	0	30.9347	-9.27308	0.0126831
minusa8172	a8172;182	gi|388515193|gb|AFK45658,1| unknown	[Medicago truncatula]	0	527	tr|F4NUI9|F4NUI9_BATDJ Putative uncharacterized protein (Fragment) OS=Batrachochytrium dendrobatidis (strain JAM81 / FGSC 10211) GN=BATDEDRAFT_8906 PE=4 SV=1	41.42	1e-53	214	5	0	24.3083	0	8.92531	0.0371754
minusa8176	a8176;226	gi|357445727|ref|XP_003593141,1| Cytokinin-O-glucosyltransferase	[Medicago truncatula]	0	837	tr|G2YBI7|G2YBI7_BOTF4 Glycosyltransferase family 1 protein OS=Botryotinia fuckeliana (strain T4) GN=BofuT4P174000007001 PE=4 SV=1	28.12	3e-26	122	1	9	4.8617	46.402	-3.25467	0.00891164
minusa81817	a81817;47	gi|356537093|ref|XP_003537065,1| PREDICTED: CAAX prenyl protease 2-like	[Glycine max]	3e-174	498	sp|O94448|RCE1_SCHPO Probable CAAX prenyl protease 2 OS=Schizosaccharomyces pombe (strain 972 / ATCC 24843) GN=SPAC1687.02 PE=3 SV=1	37.39	2e-20	97.4	5	0	24.3083	0	8.92531	0.0371754
a8211	a8211;250	gi|357518381|ref|XP_003629479,1| GRAS family transcription factor	[Medicago truncatula]	0	997	no BLAST hit	-	-	-	5	0	24.3083	0	8.92531	0.0371754
minusa8216	a8216;277	gi|357456733|ref|XP_003598647,1| Beclin 1 protein	[Medicago truncatula]	0	984	sp|P87117|BECN1_SCHPO Vacuolar protein sortingno BLAST hitassociated protein atg6 OS=Schizosaccharomyces pombe (strain 972 / ATCC 24843) GN=atg6 PE=3 SV=4	30.35	6e-35	146	14	3	68.0633	15.4673	2.13765	0.0107658
a8244	a8244;231	gi|388516807|gb|AFK46465,1| unknown	[Lotus japonicus]	1e-77	233	no BLAST hit	-	-	-	0	5	0	25.7789	-9.01005	0.0261335
a8272	a8272;227	gi|356563594|ref|XP_003550046,1| PREDICTED: tRNA-dihydrouridine synthase 1-like	[Glycine max]	0	624	sp|Q9HGN6|DUS1_SCHPO tRNAno BLAST hitdihydrouridine(16/17) synthase [NAD(P)(+)] OS=Schizosaccharomyces pombe (strain 972 / ATCC 24843) GN=dus1 PE=3 SV=1	43.38	4e-65	247	0	5	0	25.7789	-9.01005	0.0261335
minusa8284	a8284;309	gi|356534846|ref|XP_003535962,1| PREDICTED: GDT1-like protein 2, chloroplastic-like	[Glycine max]	0	566	sp|Q10320|YD68_SCHPO GDT1no BLAST hitlike protein C17G8.08c OS=Schizosaccharomyces pombe (strain 972 / ATCC 24843) GN=SPAC17G8.08c PE=3 SV=1	30	2e-19	94.7	8	1	38.8933	5.1558	2.91526	0.0272064
a83085	a83085;66	gi|357453127|ref|XP_003596840,1| hypothetical protein MTR_2g086680	[Medicago truncatula]	3e-99	292	no BLAST hit	-	-	-	1	9	4.8617	46.402	-3.25467	0.00891164
a83476	a83476;52	gi|356548613|ref|XP_003542695,1| PREDICTED: protein SAMHD1 homolog	[Glycine max]	0	820	tr|F4P5D9|F4P5D9_BATDJ Putative uncharacterized protein (Fragment) OS=Batrachochytrium dendrobatidis (strain JAM81 / FGSC 10211) GN=BATDEDRAFT_12329 PE=4 SV=1	39.91	2e-73	280	8	0	38.8933	0	9.60338	0.00506838
minusa8355	a8355;241	gi|357476427|ref|XP_003608499,1| Urease accessory protein ureG	[Medicago truncatula]	0	542	sp|Q96WV0|UREG_SCHPO Uncharacterized urease accessory protein ureGno BLAST hitlike OS=Schizosaccharomyces pombe (strain 972 / ATCC 24843) GN=SPCPB16A4.05c PE=3 SV=1	61.69	4e-84	308	1	14	4.8617	72.1809	-3.8921	0.000340388
minusa8364	a8364;304	gi|356554884|ref|XP_003545772,1| PREDICTED: basic form of pathogenesis-related protein 1-like	[Glycine max]	3e-87	259	sp|P47032|PRY1_YEAST Protein PRY1 OS=Saccharomyces cerevisiae (strain ATCC 204508 / S288c) GN=PRY1 PE=1 SV=1	42.11	1e-14	77	12	2	58.3399	10.3116	2.50022	0.0102223
a83751	a83751;76	gi|357466361|ref|XP_003603465,1| Histone acetyltransferase	[Medicago truncatula]	2e-36	140	no BLAST hit	-	-	-	3	15	14.585	77.3367	-2.40667	0.00296498
minusa8387	a8387;282	gi|356536336|ref|XP_003536695,1| PREDICTED: uncharacterized protein LOC100776333	[Glycine max]	1e-179	506	sp|O94432|YHKF_SCHPO Uncharacterized RNAno BLAST hitbinding protein C660.15 OS=Schizosaccharomyces pombe (strain 972 / ATCC 24843) GN=SPBC660.15 PE=4 SV=1	34.94	2e-12	70.9	1	8	4.8617	41.2463	-3.08474	0.0168249
a8404	a8404;387	gi|357512165|ref|XP_003626371,1| Acyltransferase-like protein	[Medicago truncatula]	0	1184	no BLAST hit	-	-	-	15	3	72.9249	15.4673	2.23719	0.00650098
a8415	a8415;316	gi|217074056|gb|ACJ85388,1| unknown	[Medicago truncatula]	0	877	sp|Q9URY7|FMDA_SCHPO Putative formamidase C869.04 OS=Schizosaccharomyces pombe (strain 972 / ATCC 24843) GN=SPAC869.04 PE=3 SV=1	50.47	1e-110	397	9	0	43.755	0	9.7733	0.00260859
minusa8442	a8442;434	gi|388500282|gb|AFK38207,1| unknown	[Medicago truncatula]	6e-45	144	sp|O94230|IDH2_KLULA Isocitrate dehydrogenase [NAD] subunit 2, mitochondrial OS=Kluyveromyces lactis (strain ATCC 8585 / CBS 2359 / DSM 70799 / NBRC 1267 / NRRL Yno BLAST hit1140 / WM37) GN=IDH2 PE=3 SV=1	60.49	2e-21	97.4	7	1	34.0316	5.1558	2.72261	0.0480816
minusa8482	a8482;212	gi|357489901|ref|XP_003615238,1| Bet1-like protein	[Medicago truncatula]	3e-79	241	no BLAST hit	-	-	-	13	1	63.2016	5.1558	3.6157	0.00142674
a85346	a85346;35	gi|357520687|ref|XP_003630632,1| F-box/kelch-repeat protein	[Medicago truncatula]	1e-108	336	no BLAST hit	-	-	-	5	0	24.3083	0	8.92531	0.0371754
minusa85998	a85998;61	gi|357476267|ref|XP_003608419,1| hypothetical protein MTR_4g093890	[Medicago truncatula]	5e-28	104	no BLAST hit	-	-	-	1	10	4.8617	51.5578	-3.40667	0.00468713
minusa8608	a8608;173	gi|357460397|ref|XP_003600480,1| RuvB DNA helicase-like protein	[Medicago truncatula]	0	861	sp|Q12464|RUVB2_YEAST RuvBno BLAST hitlike protein 2 OS=Saccharomyces cerevisiae (strain ATCC 204508 / S288c) GN=RVB2 PE=1 SV=1	68.78	4e-166	582	1	7	4.8617	36.0905	-2.8921	0.0314996
minusa8623	a8623;256	gi|124360779|gb|ABN08751,1| Protein kinase	[Medicago truncatula]	0	1593	sp|P32562|CDC5_YEAST Cell cycle serine/threonineno BLAST hitprotein kinase CDC5/MSD2 OS=Saccharomyces cerevisiae (strain ATCC 204508 / S288c) GN=CDC5 PE=1 SV=1	31.43	5e-19	94.4	5	0	24.3083	0	8.92531	0.0371754
a8631	a8631;242	gi|357464009|ref|XP_003602286,1| hypothetical protein MTR_3g091850	[Medicago truncatula]	3e-51	167	tr|J4HUE7|J4HUE7_FIBRA Uncharacterized protein OS=Fibroporia radiculosa (strain TFFH 294) GN=FIBRA_02129 PE=4 SV=1	36.84	2e-09	65.5	2	12	9.7233	61.8694	-2.6697	0.0052695
a86820	a86820;47	gi|357517921|ref|XP_003629249,1| Aspartic proteinase-like protein	[Medicago truncatula]	0	526	sp|P81214|CARP_SYNRA Syncephapepsin OS=Syncephalastrum racemosum GN=SPSR PE=1 SV=1	24.89	5e-07	52.8	7	1	34.0316	5.1558	2.72261	0.0480816
a87035	a87035;74	gi|357461475|ref|XP_003601019,1| hypothetical protein MTR_3g072120	[Medicago truncatula]	1e-10	60.1	no BLAST hit	-	-	-	5	0	24.3083	0	8.92531	0.0371754
a8734	a8734;240	gi|357489355|ref|XP_003614965,1| hypothetical protein MTR_5g061840	[Medicago truncatula]	3e-34	120	no BLAST hit	-	-	-	7	0	34.0316	0	9.41073	0.00984762
a8744	a8744;257	gi|356560545|ref|XP_003548551,1| PREDICTED: pentatricopeptide repeat-containing protein At3g46610-like	[Glycine max]	0	950	sp|B6K1V7|CCM1_SCHJY Mitochondrial group I intron splicing factor dmr1 OS=Schizosaccharomyces japonicus (strain yFS275 / FY16936) GN=dmr1 PE=3 SV=1	23.57	5e-06	50.8	1	8	4.8617	41.2463	-3.08474	0.0168249
minusa87656	a87656;51	gi|388493268|gb|AFK34700,1| unknown	[Lotus japonicus]	2e-28	112	tr|C7ZDW2|C7ZDW2_NECH7 Putative uncharacterized protein OS=Nectria haematococca (strain 77no BLAST hit13no BLAST hit4 / ATCC MYAno BLAST hit4622 / FGSC 9596 / MPVI) GN=NECHADRAFT_88152 PE=4 SV=1	52.17	2e-07	57.4	13	3	63.2016	15.4673	2.03074	0.017671
minusa8801	a8801;277	gi|357470893|ref|XP_003605731,1| Nucleotide pyrophosphatase/phosphodiesterase	[Medicago truncatula]	0	1132	sp|Q12546|PPA_ASPFI Acid phosphatase OS=Aspergillus ficuum GN=aphA PE=1 SV=1	22.73	3e-17	88.2	11	2	53.4783	10.3116	2.37469	0.0174103
a8807	a8807;212	gi|357464685|ref|XP_003602624,1| GTP-binding protein yptV3	[Medicago truncatula]	1e-132	384	sp|P33723|YPT1_NEUCR GTPno BLAST hitbinding protein ypt1 OS=Neurospora crassa (strain ATCC 24698 / 74no BLAST hitOR23no BLAST hit1A / CBS 708.71 / DSM 1257 / FGSC 987) GN=yptno BLAST hit1 PE=3 SV=1	49.26	2e-44	177	8	1	38.8933	5.1558	2.91526	0.0272064
minusa8823	a8823;174	gi|357454055|ref|XP_003597308,1| Kinase-like protein	[Medicago truncatula]	0	1444	sp|Q755C4|IPL1_ASHGO Spindle assembly checkpoint kinase OS=Ashbya gossypii (strain ATCC 10895 / CBS 109.51 / FGSC 9923 / NRRL Yno BLAST hit1056) GN=IPL1 PE=3 SV=1	29.03	8e-20	97.1	7	1	34.0316	5.1558	2.72261	0.0480816
a8923	a8923;276	gi|357507681|ref|XP_003624129,1| ABC transporter	[Medicago truncatula]	0	615	sp|P78966|MAM1_SCHPO Mating factor M secretion protein mam1 OS=Schizosaccharomyces pombe (strain 972 / ATCC 24843) GN=mam1 PE=3 SV=1	33.03	4e-19	93.6	10	2	48.6166	10.3116	2.23719	0.0293811
minusa8937	a8937;278	gi|357487343|ref|XP_003613959,1| Exosome complex exonuclease RRP40	[Medicago truncatula]	1e-155	442	sp|O13903|RRP40_SCHPO Exosome complex component rrp40 OS=Schizosaccharomyces pombe (strain 972 / ATCC 24843) GN=rrp40 PE=3 SV=1	39.3	3e-35	146	7	0	34.0316	0	9.41073	0.00984762
minusa8940	a8940;191	gi|357487311|ref|XP_003613943,1| WRKY transcription factor	[Medicago truncatula]	0	711	no BLAST hit	-	-	-	5	0	24.3083	0	8.92531	0.0371754
a896	a896;849	gi|357448309|ref|XP_003594430,1| NADPH oxidase	[Medicago truncatula]	0	1318	sp|O94727|FRP2_SCHPO Ferric/cupric reductase transmembrane component 2 OS=Schizosaccharomyces pombe (strain 972 / ATCC 24843) GN=frp2 PE=3 SV=1	25.34	3e-15	81.6	6	0	29.17	0	9.18834	0.0191335
minusa8980	a8980;116	gi|356552441|ref|XP_003544576,1| PREDICTED: uncharacterized protein LOC100797674	[Glycine max]	6e-13	70.9	no BLAST hit	-	-	-	0	5	0	25.7789	-9.01005	0.0261335
minusa8999	a8999;268	gi|357504475|ref|XP_003622526,1| Elongation factor G	[Medicago truncatula]	0	1335	sp|Q9USZ1|EFGM_SCHPO Elongation factor G, mitochondrial OS=Schizosaccharomyces pombe (strain 972 / ATCC 24843) GN=mef1 PE=3 SV=2	60.08	0	838	16	3	77.7866	15.4673	2.3303	0.00389443
minusa9007	a9007;141	gi|357494481|ref|XP_003617529,1| hypothetical protein MTR_5g092610	[Medicago truncatula]	0	1135	tr|R7Z1H0|R7Z1H0_9EURO Uncharacterized protein OS=Coniosporium apollinis CBS 100218 GN=W97_07435 PE=4 SV=1	25	3e-07	60.5	0	7	0	36.0905	-9.49547	0.00615535
minusa9019	a9019;220	gi|357481063|ref|XP_003610817,1| hypothetical protein MTR_5g007360	[Medicago truncatula]	0	560	no BLAST hit	-	-	-	12	2	58.3399	10.3116	2.50022	0.0102223
a9067	a9067;285	gi|356524059|ref|XP_003530650,1| PREDICTED: ribosomal RNA large subunit methyltransferase N-like	[Glycine max]	0	709	tr|F4NRB2|F4NRB2_BATDJ Putative uncharacterized protein (Fragment) OS=Batrachochytrium dendrobatidis (strain JAM81 / FGSC 10211) GN=BATDEDRAFT_3639 PE=4 SV=1	35.71	4e-39	165	2	10	9.7233	51.5578	-2.40667	0.0169885
a9149	a9149;263	gi|356564255|ref|XP_003550371,1| PREDICTED: probable protein phosphatase 2C 55-like	[Glycine max]	0	780	sp|Q09189|AZR1_SCHPO 5no BLAST hitazacytidine resistance protein azr1 OS=Schizosaccharomyces pombe (strain 972 / ATCC 24843) GN=azr1 PE=4 SV=3	33.88	3e-19	94.4	0	6	0	30.9347	-9.27308	0.0126831
a9195	a9195;288	gi|356537063|ref|XP_003537050,1| PREDICTED: uncharacterized protein LOC100815894	[Glycine max]	0	705	tr|H6C5A6|H6C5A6_EXODN Putative uncharacterized protein OS=Exophiala dermatitidis (strain ATCC 34100 / CBS 525.76 / NIH/UT8656) GN=HMPREF1120_06955 PE=4 SV=1	31.6	1e-21	107	9	1	43.755	5.1558	3.08518	0.0152686
a9218	a9218;235	gi|388498018|gb|AFK37075,1| unknown	[Medicago truncatula]	0	617	sp|P25332|RBSK_YEAST Probable ribokinase OS=Saccharomyces cerevisiae (strain ATCC 204508 / S288c) GN=RBK1 PE=1 SV=2	31.61	1e-22	104	9	2	43.755	10.3116	2.08518	0.0490615
minusa92205	a92205;49	gi|356497283|ref|XP_003517490,1| PREDICTED: uncharacterized protein LOC100808011	[Glycine max]	1e-07	39.7	no BLAST hit	-	-	-	6	0	29.17	0	9.18834	0.0191335
minusa9243	a9243;280	gi|356559977|ref|XP_003548272,1| PREDICTED: T-complex protein 1 subunit gamma-like	[Glycine max]	0	1001	sp|O74341|TCPG_SCHPO Tno BLAST hitcomplex protein 1 subunit gamma OS=Schizosaccharomyces pombe (strain 972 / ATCC 24843) GN=cct3 PE=1 SV=1	59.09	0	642	9	1	43.755	5.1558	3.08518	0.0152686
a9282	a9282;270	gi|356512672|ref|XP_003525041,1| PREDICTED: beta-1,4-mannosyl-glycoprotein 4-beta-N-acetylglucosaminyltransferase-like	[Glycine max]	0	772	tr|J6F621|J6F621_TRIAS Betano BLAST hit1,4no BLAST hitmannosylno BLAST hitglycoprotein OS=Trichosporon asahii var. asahii (strain ATCC 90039 / CBS 2479 / JCM 2466 / KCTC 7840 / NCYC 2677 / UAMH 7654) GN=A1Q1_08132 PE=4 SV=1	47.71	9e-88	327	1	8	4.8617	41.2463	-3.08474	0.0168249
minusa9300	a9300;174	gi|357484597|ref|XP_003612586,1| Transcription initiation factor TFIID subunit 1-A	[Medicago truncatula]	8e-117	374	sp|Q9UUK2|GCN5_SCHPO Histone acetyltransferase gcn5 OS=Schizosaccharomyces pombe (strain 972 / ATCC 24843) GN=gcn5 PE=1 SV=1	40.91	4e-10	62.4	7	0	34.0316	0	9.41073	0.00984762
minusa9302	a9302;272	gi|357470971|ref|XP_003605770,1| 42 kDa peptidyl-prolyl isomerase	[Medicago truncatula]	0	686	sp|P0C1J7|FKBP5_RHIO9 FK506no BLAST hitbinding protein 5 OS=Rhizopus delemar (strain RA 99no BLAST hit880 / ATCC MYAno BLAST hit4621 / FGSC 9543 / NRRL 43880) GN=FKBP5 PE=3 SV=1	30.64	2e-22	104	11	2	53.4783	10.3116	2.37469	0.0174103
a9334	a9334;288	gi|388499886|gb|AFK38009,1| unknown	[Lotus japonicus]	5e-104	308	no BLAST hit	-	-	-	0	5	0	25.7789	-9.01005	0.0261335
a9342	a9342;225	gi|356507384|ref|XP_003522447,1| PREDICTED: transcription factor bHLH137-like	[Glycine max]	3e-142	419	no BLAST hit	-	-	-	0	5	0	25.7789	-9.01005	0.0261335
minusa9347	a9347;184	gi|356548640|ref|XP_003542708,1| PREDICTED: apoptosis inhibitor 5-like	[Glycine max]	0	962	tr|F4NZC5|F4NZC5_BATDJ Putative uncharacterized protein OS=Batrachochytrium dendrobatidis (strain JAM81 / FGSC 10211) GN=BATDEDRAFT_24104 PE=4 SV=1	24.41	7e-14	82.4	9	2	43.755	10.3116	2.08518	0.0490615
minusa9408	a9408;211	gi|357476813|ref|XP_003608692,1| hypothetical protein MTR_4g100740	[Medicago truncatula]	0	534	tr|D5GAL7|D5GAL7_TUBMM Whole genome shotgun sequence assembly, scaffold_183, strain Mel28 OS=Tuber melanosporum (strain Mel28) GN=GSTUM_00003674001 PE=4 SV=1	27.44	1e-06	57	5	0	24.3083	0	8.92531	0.0371754
minusa9455	a9455;227	gi|388511147|gb|AFK43635,1| unknown	[Medicago truncatula]	6e-112	329	no BLAST hit	-	-	-	5	0	24.3083	0	8.92531	0.0371754
minusa9522	a9522;198	gi|358248084|ref|NP_001239809,1| uncharacterized protein LOC100784929	[Glycine max]	0	562	sp|Q9UUA6|DPP1_SCHPO Probable diacylglycerol pyrophosphate phosphatase 1 OS=Schizosaccharomyces pombe (strain 972 / ATCC 24843) GN=dpp1 PE=3 SV=1	36.05	6e-30	129	1	8	4.8617	41.2463	-3.08474	0.0168249
a9524	a9524;336	gi|357440909|ref|XP_003590732,1| 4-coumarate-coa ligase	[Medicago truncatula]	0	847	sp|C8VTR6|Y0074_EMENI Putative acylno BLAST hitcoenzyme A synthetase OS=Emericella nidulans (strain FGSC A4 / ATCC 38163 / CBS 112.46 / NRRL 194 / M139) GN=AN10074 PE=3 SV=1	36.03	4e-45	180	11	2	53.4783	10.3116	2.37469	0.0174103
a9539	a9539;215	gi|357493523|ref|XP_003617050,1| 50S ribosomal protein L20	[Medicago truncatula]	1e-79	240	no BLAST hit	-	-	-	0	9	0	46.402	-9.85804	0.0014498
minusa9564	a9564;249	gi|357473729|ref|XP_003607149,1| Glutelin type-A	[Medicago truncatula]	0	644	no BLAST hit	-	-	-	4	19	19.4466	97.9599	-2.33267	0.000944009
minusa9629	a9629;243	gi|357504007|ref|XP_003622292,1| Abhydrolase domain-containing protein FAM108C1	[Medicago truncatula]	0	727	sp|P54069|BEM46_SCHPO Protein bem46 OS=Schizosaccharomyces pombe (strain 972 / ATCC 24843) GN=bem46 PE=2 SV=3	24.39	2e-06	51.6	7	0	34.0316	0	9.41073	0.00984762
minusa9773	a9773;243	gi|357437705|ref|XP_003589128,1| F-box protein	[Medicago truncatula]	0	951	sp|C8V4D4|GRRA_EMENI SCF E3 ubiquitin ligase complex Fno BLAST hitbox protein grrA OS=Emericella nidulans (strain FGSC A4 / ATCC 38163 / CBS 112.46 / NRRL 194 / M139) GN=grrA PE=2 SV=1	26.63	9e-14	76.3	9	2	43.755	10.3116	2.08518	0.0490615
minusa9838	a9838;282	gi|357496961|ref|XP_003618769,1| E3 ubiquitin-protein ligase RGLG2	[Medicago truncatula]	0	562	no BLAST hit	-	-	-	10	2	48.6166	10.3116	2.23719	0.0293811
minusa99358	a99358;39	gi|356525040|ref|XP_003531135,1| PREDICTED: uncharacterized protein LOC100788718 isoform 1	[Glycine max]	0	635	no BLAST hit	-	-	-	5	0	24.3083	0	8.92531	0.0371754
minusa9938	a9938;251	gi|358344854|ref|XP_003636501,1| 5-hydroxyisourate hydrolase	[Medicago truncatula]	0	526	sp|O74492|HIUH_SCHPO Probable 5no BLAST hithydroxyisourate hydrolase OS=Schizosaccharomyces pombe (strain 972 / ATCC 24843) GN=SPCC285.04 PE=3 SV=1	31.62	5e-10	63.2	9	0	43.755	0	9.7733	0.00260859
a9942	a9942;189	gi|357452411|ref|XP_003596482,1| Rhomboid protease gluP	[Medicago truncatula]	0	570	tr|Q9HEF8|Q9HEF8_NEUCS Related to membrane protein OS=Neurospora crassa GN=65E11.080 PE=4 SV=2	32.33	2e-09	67	3	12	14.585	61.8694	-2.08474	0.01555
minusa9962	a9962;136	gi|357484593|ref|XP_003612584,1| Formin-like protein, partial	[Medicago truncatula]	0	1052	no BLAST hit	-	-	-	8	0	38.8933	0	9.60338	0.00506838
minusa9974	a9974;250	gi|356529378|ref|XP_003533271,1| PREDICTED: LOW QUALITY PROTEIN: acyl-CoA dehydrogenase family member 10-like	[Glycine max]	0	1375	tr|I1BHF6|I1BHF6_RHIO9 Uncharacterized protein OS=Rhizopus delemar (strain RA 99no BLAST hit880 / ATCC MYAno BLAST hit4621 / FGSC 9543 / NRRL 43880) GN=RO3G_00340 PE=3 SV=1	51.62	2e-114	416	15	3	72.9249	15.4673	2.23719	0.00650098
